# Supplementary material for: Operon information improves gene expression estimation for cDNA microarrays
Source: BMC Genomics. 2006 Apr 21;7:87. doi: 10.1186/1471-2164-7-87 (PMC1513396; doi:10.1186/1471-2164-7-87)
Supplement: Additional File 1 — Operon.r – The R code used in the study. [file 1471-2164-7-87-S1.R]

###############
#  read data  #
###############
dat <- read.table("motility.txt", header=T, skip=1, sep="\t")
dat[1:5,]

I <- dim(dat)[1] ## I: number of genes
J <- 4	## J: number of replicates
y <- as.matrix(dat[,4:7])

######################################################
#  arrange operon information into a matrix "func",  #
#  where row = gene and column = operon              #
######################################################

operon <- dat$OpID
op <- unique(operon[operon!=0])
P <- length(op)
op.freq <- rep(0,P)

for(p in 1:P)
{
	op.freq[p] <- length(operon[operon==op[p]]) 
}

op.l <- op[op.freq > 1]
P <- length(op.l)

func <- matrix(0,I,P)
for(p in 1:P)
{
	func[which(operon==op.l[p]),p] <- 1
}


#########################################
#  Define parameters in propose method  #
#########################################
iter <- 2000 ## number of iterations
burn <- 500  ## number of burn in period

sigma.inv <- matrix(0,I,iter)
mu <- matrix(0,I,iter)

tau.inv <- rep(0,iter)
lambda <- matrix(0,P,iter)

############################
#  Specify initial values  #
############################

ybar <- apply(y,1,mean)
yvar <- apply(y,1,var)
index <- c(1:I)

mu[1:I,1] <- ybar
sigma.inv[,1] <- 0.5*yvar+0.5*median(yvar)
tau.inv[1] <- median(yvar)
lambda[,1] <- 0

par(mfrow=c(1,1))
plot(c(1:iter),rep(0,iter),ylim=c(0,10),ylab="log(inverse of tau)",xlab="number of iteration",type="n")
for(t in 2:iter)
{
	points(t-1,log(tau.inv[t-1]))

	for(p in 1:P)
		lambda[p,t] <- rnorm(1, sum(mu[,t-1]*func[,p])/sum(func[,p]),1/sqrt(sum(func[,p])*tau.inv[t-1]) )

	tau.inv.shape <- rep(0,P)
	tau.inv.rate <- rep(0,P)
	for(p in 1:P)
	{
		tau.inv.shape[p] <- sum(func[,p])
		tau.inv.rate[p] <- t( lambda[p,t] - mu[func[,p]==1,t-1])%*%( lambda[p,t] - mu[func[,p]==1,t-1])
	}

	tau.inv[t] <- rgamma(1, shape = sum(tau.inv.shape)/2 + 0.01, rate = 0.01 + sum(tau.inv.rate)/2)

	for(i in 1:I)
		sigma.inv[i,t] <- rgamma(1, shape = J/2 + 0.01, rate = 0.01 + t(y[i,] - mu[i,t-1])%*%(y[i,] - mu[i,t-1])/2)

	for(i in 1:I)
	{
		Pc.i <- J*sigma.inv[i,t] + sum(tau.inv[t]*func[i,])
		M.i <- ( J*ybar[i]*sigma.inv[i,t] + sum(tau.inv[t]*func[i,]*lambda[,t]) )/Pc.i
		mu[i,t] <- rnorm(1,M.i,1/sqrt(Pc.i))
	}
}

###############################
#  Calculate posterior mean   #
###############################
posterior.u <- apply(mu[,burn:iter],1,mean)

###############################
#  Calculate SAM-t statistic  #
###############################
si <- apply(y,1,sd)
st <- quantile(si,prob=0.9)
sam.t <-ybar/(0.5*si+0.5*st)

#############################
#  output resulting table   #
#############################
output <- cbind(as.character(dat$Name),as.character(dat$BID),operon,posterior.u,ybar,sam.t)
write.table(output,"result.txt",quote=F, sep="\t",row.names=F,col.names=c("Name","BID","Operon ID","posterior mean","sample average","SAM t"))
