# Supplementary material for: Operon information improves gene expression estimation for cDNA microarrays
Source: BMC Genomics. 2006 Apr 21;7:87. doi: 10.1186/1471-2164-7-87 (PMC1513396; doi:10.1186/1471-2164-7-87)
Supplement: Additional File 2 — Motility.txt – E. coli motility data set. [file 1471-2164-7-87-S2.txt]

the opID(operon ID) is obtained from RegulonDB dataset. In this study, the opID is assigned such that each operon has an unique OpID, and genes that are not in operon have opID 0
BID	Name	OpID	r1	r2	r3	r4
B0001	thrL	525	0.2	0	0	0.1
B0002	thrA	525	0.4	0.3	0.3	0.3
B0003	thrB	525	0.2	0.2	0.3	0.4
B0004	thrC	525	0.1	0.1	0.3	0.1
B0006	yaaA	0	-0.1	-0.1	0.1	0.1
B0007	yaaJ	0	-0.1	0.3	0	0.1
B0008	talB	0	0.1	-0.3	-0.1	0
B0009	mog	0	0.2	0.3	0.1	-0.1
B0010	yaaH	0	0.3	0.3	0.3	0.1
B0010	yaaH	0	-0.3	-0.1	0	-0.1
B0011	b0011	0	-0.18	0.08	-0.08	0.14
B0012	htgA	262	-0.07	0	0.06	-0.01
B0013	yaaI	0	0.04	-0.26	-0.11	0.3
B0014	dnaK	141	0.3	0.1	0.5	0.1
B0014	dnaK	141	0.4	0.4	0.6	0.4
B0015	dnaJ	141	0.7	0.5	0.6	0.6
B0016	yi81_1	0	0.4	0.7	0.4	0.3
B0017	yi82_1	0	0.3	0.2	0.2	0
B0018	gef	0	-0.2	0.2	-0.3	-0.6
B0019	nhaA	368	0.24	0.23	0.26	0.38
B0020	nhaR	0	0.06	0.4	0.37	-0.23
B0021	insB_1	0	0.1	0	0.2	0.3
B0022	insA_1	0	0.1	0.3	0.1	-0.2
B0023	rpsT	0	-0.2	-0.2	0.1	0.1
B0025	ribF	457	-0.2	-0.2	-0.2	-0.2
B0026	ileS	457	0.7	0.4	0.4	0.5
B0027	lspA	457	0.2	0.2	0.2	0.4
B0029	lytB	457	0.5	-0.1	0.1	0.5
B0029	lytB	457	0.5	0.3	0.2	0.3
B0030	yaaF	0	-0.1	-0.1	0.1	0.1
B0031	dapB	0	-0.1	0	0	-0.2
B0032	carA	85	0.11	0.17	0.05	0.07
B0033	carB	1	0.1	0.3	0.1	0.1
B0034	caiF	83	-0.3	-0.5	-0.4	0.2
B0035	caiE	84	-0.1	0.5	-0.1	-0.3
B0036	caiD	84	-0.1	0	-0.4	0.1
B0038	caiB	84	-0.1	0.1	0.1	-0.1
B0038	caiB	84	0.14	0.09	0.02	0.06
B0039	caiA	84	-0.15	-0.01	-0.08	0.13
B0039	caiA	84	0	0.1	0.2	0.1
B0040	caiT	84	-0.09	0	-0.01	-0.01
B0040	caiT	84	0	0.24	0	-0.1
B0041	fixA	183	-0.1	-0.1	0.1	-0.2
B0042	fixB	183	0.07	0.2	-0.01	-0.05
B0043	fixC	183	0.04	0.71	0.1	-0.28
B0044	fixX	183	-0.1	0.1	0.1	0.1
B0045	yaaU	0	-0.14	0.31	0.51	0.08
B0046	yabF	0	0.2	0.1	4.13	-0.1
B0047	kefC	0	0.09	-0.01	0.18	0.35
B0048	folA	0	0.06	0	0.08	-0.1
B0049	apaH	518	0.1	-0.1	0.2	0.3
B0049	apaH	518	0.2	0.2	0.2	0.2
B0050	apaG	518	0.02	0	0.51	0.22
B0051	ksgA	518	0.2	0.4	0.3	0.2
B0052	pdxA	518	0.2	0.3	-0.1	0
B0053	surA	518	0.3	0.3	-0.1	-0.1
B0054	imp	0	0	-0.2	0.2	-0.1
B0055	yabH	0	-0.1	0.1	0.1	0
B0056	yabP	0	0.1	0	0	0
B0057	yabQ	0	0.2	0	0.2	-0.1
B0058	yabO	0	-0.1	0.2	0.1	0.3
B0059	hepA	0	0.31	0.71	0.48	0.48
B0060	polB	0	0	0.3	0.1	0.2
B0061	araD	31	0	-0.4	-0.7	-0.1
B0062	araA	31	0.1	0.1	0.1	-0.1
B0062	araA	31	0.5	-0.7	0	0.4
B0063	araB	31	-0.16	-0.28	-0.36	0.02
B0064	araC	32	0.1	-0.18	0.12	0.15
B0065	yabI	0	0.1	0.6	0	-0.1
B0066	yabJ	0	0.2	0	0.2	0.2
B0067	yabK	0	-0.11	0.05	-0.13	-0.15
B0068	tbpA	0	-0.05	0.14	0.09	0.02
B0069	yabN	0	-0.1	0.1	0	0
B0070	yabM	0	0	-0.2	-0.39	0
B0071	leuD	297	0.1	0.3	0.2	0.1
B0072	leuC	297	0.2	0.38	0.2	0.2
B0073	leuB	297	-0.02	0.29	0	-0.08
B0074	leuA	297	0.12	0.07	0.04	0.04
B0075	leuL	297	-0.1	0.1	-0.1	-0.3
B0076	leuO	0	0.27	-0.17	0.07	0.05
B0077	ilvI	282	0.3	0.3	0.3	0.1
B0078	ilvH	282	0.2	0.1	0.1	0.1
B0079	fruL	0	0.8	0.2	0	-0.3
B0080	fruR	0	-0.4	-0.5	-0.2	-0.2
B0081	yabB	349	0	-0.2	-0.2	-0.4
B0082	yabC	349	-0.1	0	-0.1	-0.2
B0083	ftsL	349	-0.5	-0.5	-0.5	0.1
B0084	ftsI	349	0.2	0.4	0.2	0.4
B0085	murE	349	0.3	0.2	0.1	0.3
B0086	murF	349	0.7	0.5	0.5	0.5
B0087	mraY	349	0.4	0.18	0.42	0.22
B0088	murD	349	0.4	0.6	0.4	0.4
B0089	ftsW	349	0.4	0.4	0.4	0.3
B0089	ftsW	349	-0.5	-0.1	0.2	0
B0090	murG	349	0.2	0.2	0.3	0.2
B0091	murC	349	0.4	0.4	0.2	0.4
B0092	ddlB	349	0	0	0	0.2
B0093	ftsQ	349	0.2	0.2	0.2	0.2
B0094	ftsA	349	0.1	0.1	0.1	0
B0095	ftsZ	349	0.2	0.1	0	0.4
B0096	lpxC	0	0.5	0.3	0.3	0.1
B0098	secA	491	0.5	0.3	0.5	0.3
B0098	secA	491	0.3	0.3	0.2	0.1
B0099	mutT	491	-0.2	-0.1	0	0
B0101	yacG	0	0.4	-0.4	-0.2	-0.2
B0102	yacF	0	-0.1	0.1	0.1	-0.1
B0103	yacE	0	-0.1	-0.1	0.1	-0.1
B0104	guaC	0	-0.1	0.1	0.1	0.1
B0106	hofC	0	-0.31	-0.04	-0.02	0.14
B0107	hofB	0	-0.1	0.13	0	-0.1
B0108	ppdD	0	0.49	-0.1	0.1	0.14
B0109	nadC	0	-0.1	0.1	-0.1	-0.3
B0110	ampD	26	-0.2	0.1	0	-0.3
B0111	ampE	26	0.2	-0.21	-0.04	0.05
B0112	aroP	54	-0.01	-0.03	0.2	0.03
B0113	pdhR	398	0.1	0.4	0.3	0.2
B0114	aceE	398	-1.1	-1	-0.7	-0.5
B0115	aceF	398	-0.3	-0.5	-0.5	-0.5
B0116	lpdA	398	-0.2	-0.2	-0.2	0
B0117	yacH	0	0.14	0.36	0.1	-0.12
B0118	acnB	7	0.2	0	0.1	0.1
B0119	yacL	0	0.1	-0.1	0.1	0.1
B0120	speD	509	0	-0.2	0.1	0.1
B0121	speE	509	-0.7	-0.7	-0.4	-0.3
B0122	yacC	0	-0.1	0	-0.1	0.1
B0124	gcd	215	-0.2	-0.1	-0.2	0
B0125	hpt	0	-0.1	-0.1	-0.1	0.1
B0126	yadF	0	-0.3	-0.3	-0.2	-0.2
B0127	yadG	0	-0.2	-0.4	-0.3	-0.1
B0128	yadH	0	-0.2	-0.1	0	0
B0128	yadH	0	-0.2	-0.4	-0.2	0.1
B0129	yadI	0	0.2	0.2	0.2	0
B0130	yadE	0	0.2	0.2	0.1	0
B0131	panD	0	-0.1	0.2	0.4	0.2
B0132	yadD	0	0.1	0	0.2	0.2
B0133	panC	394	0	-0.1	-0.1	-0.1
B0134	panB	394	-0.2	0	-0.2	0
B0135	yadC	0	-0.2	-0.2	-0.8	-0.1
B0136	yadK	0	-0.6	-0.4	-1.2	-0.2
B0137	yadL	0	-0.3	-0.3	0.1	-0.7
B0138	yadM	0	-0.2	0.1	-0.2	0.1
B0139	htrE	152	-0.07	-0.07	-0.11	-0.09
B0140	ecpD	152	-0.04	-0.2	0.05	-0.02
B0140	ecpD	152	-0.39	-0.23	0	-0.2
B0141	yadN	0	-0.1	0	0.1	-0.1
B0142	folK	397	0.1	0	0	-0.25
B0143	pcnB	397	0.1	0.2	0.3	0.1
B0144	yadB	0	-0.1	-0.1	0.1	0.1
B0145	dksA	500	0.1	0.3	0.3	0.5
B0146	sfsA	500	0.2	-0.2	0	0
B0147	yadP	0	0	0	0	0
B0149	mrcB	0	0.35	-0.11	0.28	0.12
B0150	fhuA	180	0.6	0.6	0.6	0.4
B0151	fhuC	180	0.2	0.42	0.2	0.1
B0152	fhuD	180	-0.11	-0.03	0.11	-0.05
B0153	fhuB	180	0.2	0.5	0	-0.1
B0154	hemL	0	0	0	0	0.1
B0155	yadQ	0	0	0	0.1	0.2
B0157	yadS	0	0	0.1	-0.1	0
B0158	yadT	0	0	0	0	0.1
B0159	pfs	0	0.2	-0.1	0.1	-0.1
B0160	dgt	0	-0.2	-0.2	-0.2	-0.4
B0161	htrA	0	0	-0.1	-0.1	-0.1
B0162	yaeG	0	-0.2	0.4	0.3	0
B0163	yaeH	0	0.1	-0.1	0.2	0.5
B0164	yaeI	0	-0.23	0	-0.07	0.24
B0165	b0165	0	0.1	0	0.2	-0.2
B0166	dapD	0	0.1	0.2	-0.1	-0.2
B0167	glnD	0	0	0.2	0.1	0
B0168	map	0	0	-0.2	0	0
B0169	rpsB	471	-0.7	-0.5	-0.8	-0.7
B0170	tsf	471	-0.6	-0.4	-0.5	-0.5
B0171	pyrH	0	-0.4	-0.2	-0.3	-0.2
B0172	frr	0	-0.1	-0.1	-0.1	0
B0173	yaeM	0	0.2	-0.1	0	0.2
B0174	yaeS	0	0.1	0.3	0.1	0.2
B0176	yaeL	0	0.1	0	0.1	0
B0177	yaeT	0	0	-0.1	-0.1	0
B0178	hlpA	0	0.2	0.2	0.2	0.2
B0179	lpxD	0	0.5	0.3	0.3	0.2
B0180	fabZ	164	0	0	0	0.1
B0181	lpxA	0	0.2	0.1	0	0.2
B0182	lpxB	0	0.4	0.4	0.4	0.4
B0183	rnhB	0	0.1	0.3	0.3	0.1
B0184	dnaE	0	0.4	0.5	0.4	0.4
B0184	dnaE	0	0.4	0.2	0.4	0.2
B0185	accA	1	0	0	0.2	0
B0186	ldcC	295	0.28	0.45	0.24	0.26
B0186	ldcC	295	0.3	-0.1	0.1	-0.1
B0187	yaeR	0	-0.1	-0.1	0	-0.1
B0188	mesJ	0	0.1	0.3	0.2	0.2
B0189	yaeO	0	-0.1	-0.2	-0.2	-0.1
B0190	yaeQ	0	0.2	-0.2	0.1	-0.1
B0191	yaeJ	0	-0.5	-0.3	-0.2	-0.1
B0192	cutF	0	0.3	0.2	0.2	0
B0193	yaeF	0	0.24	0.41	0.44	0.27
B0194	proS	0	-0.1	0	0.1	0.1
B0195	yaeB	0	-0.13	-0.25	-0.12	0.01
B0196	rcsF	0	-0.1	-0.4	-0.2	-0.2
B0197	yaeC	332	0.3	0	-0.1	0.1
B0198	yaeE	332	-0.3	0.1	-0.7	0.1
B0199	abc	332	0	-0.2	0.1	0.1
B0200	yaeD	0	0	0.2	0.2	-0.1
B0207	yafB	0	-0.1	-0.3	0.1	-0.1
B0208	yafC	0	-0.2	0	0	0
B0209	yafD	0	0	-0.1	0	0
B0210	yafE	0	-0.1	-0.1	0.3	0
B0211	dniR	0	0.3	0.3	0.1	0.1
B0212	gloB	0	-0.1	-0.2	0	-0.1
B0213	yafS	0	0.03	0.02	0.06	0.08
B0214	rnhA	0	0.1	0	0.2	0
B0215	dnaQ	0	-0.07	-0.07	-0.01	-0.07
B0217	yafT	0	0	0.1	0.2	0
B0218	yafU	0	-0.1	-0.25	0.1	0.1
B0219	yafV	0	-0.2	-0.3	-0.1	0.1
B0220	ykfE	0	0.1	-0.1	0.1	0.3
B0221	yafH	0	0.1	0.1	0	-0.1
B0222	gmhA	0	0.1	0.1	-0.1	0.2
B0223	yafJ	0	-0.2	-0.4	-0.1	0
B0224	yafK	0	-0.2	-0.1	-0.2	0
B0225	yafQ	0	0.3	0.1	0.1	0.1
B0226	dinJ	0	-0.3	-0.3	-0.3	-0.3
B0227	yafL	0	0.4	-0.1	0.3	0.3
B0228	yafM	0	-0.1	-0.1	0.1	0
B0229	fhiA	0	0.72	-0.1	-0.27	0.1
B0230	mbhA	0	-0.11	0.09	0.33	0
B0231	dinP	0	-0.2	-0.2	0	0.1
B0232	yafN	0	0.1	0	0	-0.1
B0233	yafO	0	0.4	0	0.6	0.6
B0234	yafP	0	0.1	0.3	0.2	0.1
B0235	b0235	0	-0.18	-0.18	-0.08	-0.16
B0236	prfH	0	0.1	-0.1	0.3	0.1
B0237	pepD	0	-0.2	0	0	0
B0238	gpt	0	0.1	0.3	0.3	0.1
B0239	yafA	0	0.3	0.3	0.1	0.1
B0239	yafA	0	0.1	0	-0.1	0
B0240	crl	0	0.2	-0.2	0	0
B0241	phoE	408	-0.46	-0.25	-0.47	0
B0242	proB	420	0.3	0.1	0.4	0
B0242	proB	420	-0.2	0.4	0	-0.2
B0243	proA	420	0.2	0	0.2	0.2
B0245	b0245	0	-0.2	-0.1	0	0.1
B0246	yafW	0	-0.1	-0.1	-0.1	0
B0247	ykfG	0	-0.1	0	0.1	-0.1
B0248	yafX	0	-0.2	-0.1	-0.1	-0.1
B0249	ykfF	0	0.2	0.1	0.4	0.3
B0250	ykfB	0	-0.3	-0.4	-0.3	-0.1
B0251	yafY	0	0.1	0	-0.05	0.08
B0252	yafZ	0	-0.03	-0.1	0.04	0.2
B0253	ykfA	0	-0.22	0.03	-0.04	0.04
B0254	perR	0	0.27	0.06	0.07	0.03
B0255	yi91a	0	0	-0.1	0.1	-0.1
B0256	tra8_1	0	0.1	0	0	0.1
B0257	b0257	0	0.2	0	0	0.1
B0258	ykfC	0	-0.2	-0.2	-0.1	0.2
B0259	trs5_1	0	0.1	0.2	0.2	-0.1
B0260	ykfD	0	-0.04	0.17	-0.07	-0.05
B0261	yagD	0	0	0.1	0.1	0
B0262	afuC	0	0.1	-0.17	-0.14	0.17
B0263	b0263	0	0.2	0.1	0.2	0.1
B0264	insB_2	0	0.3	0	0.1	0.2
B0265	insA_2	0	0.1	-0.1	0.1	-0.1
B0266	yagB	0	-0.2	0	0	0
B0267	yagA	0	-0.1	-0.1	-0.1	0.2
B0268	yagE	0	0.1	0	-0.1	0.1
B0270	yagG	0	0.1	0.1	0	0.1
B0272	yagI	0	-0.03	-0.07	0.13	0.21
B0273	argF	41	0.2	0.1	0	0.1
B0274	insB_3	0	0.2	-0.1	0	0.1
B0275	insA_3	0	0	-0.1	-0.1	0.1
B0276	yagJ	0	-0.13	0.08	-0.07	-0.07
B0277	yagK	0	-0.1	-0.1	-0.1	0.2
B0278	yagL	0	-0.1	-0.5	-0.2	-0.1
B0279	yagM	0	0.5	0.1	0.1	0.1
B0280	yagN	0	-0.5	-0.5	-0.3	-0.2
B0281	intF	0	-0.2	-0.1	-0.3	-0.3
B0282	yagP	0	0.2	0	0.2	0.1
B0283	yagQ	0	-0.3	0	-0.1	0
B0284	yagR	0	0	0.07	0	0.12
B0285	yagS	0	-0.19	-0.03	-0.03	-0.03
B0286	yagT	0	-0.2	-0.1	-0.2	-0.1
B0287	yagU	0	0.1	-0.2	-0.2	-0.1
B0288	ykgJ	0	-0.1	-0.1	-0.24	0
B0289	yagV	0	-0.08	-0.39	-0.12	-0.25
B0290	yagW	0	-0.15	0.01	0	0.32
B0291	yagX	0	-0.02	0.29	0.13	0.12
B0292	yagY	0	-0.15	-0.03	-0.07	0.09
B0293	yagZ	0	-0.04	0.04	-0.08	-0.16
B0294	ykgK	0	0.7	0.33	0.2	0.56
B0295	ykgL	0	-0.4	-0.2	-0.1	0.1
B0296	ykgM	0	-0.2	0.2	0.1	0.1
B0297	eaeH	0	0.06	0.24	0.09	-0.03
B0298	b0298	0	0.1	0.1	0.2	0.1
B0299	tra5_5	0	0.3	0.1	0.3	0.1
B0300	ykgA	0	-0.11	-0.44	-0.34	1.22
B0301	ykgB	0	-0.2	-0.3	0	0.1
B0302	b0302	0	-0.1	0.2	0.2	0.1
B0303	ykgI	0	-0.1	-0.1	0.28	0.34
B0304	ykgC	0	-0.04	0.04	-0.05	0.18
B0305	ykgD	0	0.56	0.04	0.03	0.17
B0306	ykgE	0	0.4	0.2	0.4	0.1
B0307	ykgF	0	0	0	0.2	0.2
B0308	ykgG	0	0.2	0.2	0.4	0.4
B0309	b0309	0	0.2	-0.2	0.1	0
B0310	ykgH	0	-0.3	-0.3	-0.1	-0.1
B0311	betA	74	0.2	0.2	0	-0.1
B0312	betB	74	-0.1	-0.2	-0.2	-0.2
B0313	betI	74	-0.3	-0.3	-0.3	-0.3
B0314	betT	75	-0.4	-0.4	-0.2	0
B0314	betT	75	0.1	0.1	0.1	-0.3
B0315	yahA	0	0.26	0.16	0.07	0.07
B0316	yahB	0	0	0.3	0.4	-0.6
B0317	yahC	0	0.1	-0.1	0.1	-0.1
B0318	yahD	0	0	-0.2	-0.2	0
B0319	yahE	0	0.1	-0.8	0.1	0.1
B0320	yahF	0	0	-0.13	-0.18	-0.11
B0321	yahG	0	0.14	0.29	0.17	0.15
B0323	yahI	0	-0.06	0.08	0.08	-0.1
B0326	yahL	0	-0.26	0.17	-0.16	0.06
B0327	yahM	0	-0.1	-0.3	-0.1	0.1
B0328	yahN	0	0.2	0	-0.1	0.1
B0329	yahO	0	0.1	0.3	0.3	0.1
B0330	prpR	0	0	0	0	0
B0331	prpB	0	0.35	0.04	0.07	0.07
B0332	b0332	0	0.1	-0.2	0.2	0
B0333	prpC	0	-0.03	-0.05	-0.21	0.01
B0334	prpD	0	-0.1	0.09	-0.1	-0.05
B0335	prpE	0	-0.2	0.13	0	0.15
B0336	codB	101	-0.05	-0.16	0.08	-0.08
B0337	codA	101	0.1	-0.1	-0.1	0.1
B0338	cynR	121	-0.1	-0.3	-0.2	-0.1
B0339	cynT	122	0.3	0	0.1	0.1
B0340	cynS	122	-0.3	-0.3	0.1	-0.1
B0341	cynX	122	-0.05	0.58	-0.15	-0.31
B0342	lacA	293	0.4	0	0	0
B0343	lacY	293	-0.2	-0.1	0	0.1
B0344	lacZ	293	0	0	0.2	0
B0344	lacZ	293	0.36	0.58	0	0.2
B0345	lacI	0	0.4	0	0	0
B0346	mhpR	0	-0.1	-0.3	-0.3	-0.3
B0347	mhpA	337	-0.22	0.18	-0.07	-0.01
B0348	mhpB	337	-0.13	-0.11	-0.05	-0.05
B0349	mhpC	337	0.08	0.08	-0.05	-0.01
B0350	mhpD	337	0	0.02	0.1	0.13
B0351	mhpF	337	-0.1	0.1	0	-0.1
B0352	mhpE	337	0.22	0.1	0	0
B0353	mhpT	0	-0.19	0.03	-0.19	-0.09
B0354	yaiL	0	0.2	0.1	0	0.1
B0355	yaiM	0	0.1	-0.1	0.1	0.2
B0356	adhC	0	0.2	0	0	0.2
B0357	yaiN	0	-0.2	-0.4	0.1	0.1
B0358	yaiO	0	-0.05	-0.11	-0.13	0.03
B0359	b0359	0	0.2	-0.2	0	0
B0360	yi21_1	0	-0.3	-0.1	0.1	0
B0361	yi22_1	0	-0.3	-0.3	-0.1	-0.1
B0362	b0362	0	0.1	-0.1	0.1	0.1
B0363	yaiP	0	0.17	0.04	-0.13	0.1
B0364	yaiS	0	-0.2	-0.3	-0.1	-0.2
B0365	tauA	520	0.1	0.1	0.3	0.1
B0366	tauB	520	-0.1	-0.1	0.1	0.1
B0367	tauC	520	0.13	0.13	0.09	-0.04
B0368	tauD	520	0.01	0.12	-0.02	0.12
B0369	hemB	0	0.1	0.1	0.1	-0.1
B0370	b0370	0	-0.12	-0.08	0.16	-0.06
B0371	yaiT	0	-0.04	0.14	0.02	0.2
B0372	tra5_1	0	0.1	0.1	0.1	0.3
B0373	b0373	0	-0.2	0.2	0.1	0.2
B0374	yaiU	0	-0.2	0.18	-0.16	-0.2
B0375	yaiV	0	-0.43	0.1	-0.23	-0.1
B0376	yaiH	0	-0.3	-0.5	-0.3	-0.2
B0377	sbmA	0	0.01	-0.09	-0.09	0.1
B0378	yaiW	0	0	0.34	0	0
B0379	b0379	0	-0.2	-0.1	-0.1	0.2
B0380	b0380	0	-0.1	0.2	0.4	-0.3
B0381	ddlA	0	0.2	-0.1	0	-0.1
B0382	yaiB	0	-0.1	0.1	0.1	0.2
B0383	phoA	406	-0.04	0.21	0.07	0
B0384	psiF	406	-0.1	-0.1	0.1	0
B0385	yaiC	0	0.2	0.1	0.2	0.2
B0386	proC	0	0.1	0	0	-0.1
B0387	yaiI	0	-0.1	-0.1	0.1	0
B0388	aroL	53	-0.3	0.3	-0.1	0
B0389	yaiA	53	0.1	0.1	0	0.2
B0389	yaiA	53	-0.1	-0.5	0	0
B0390	aroM	53	0.07	-0.09	0.21	-0.21
B0391	yaiE	0	-0.1	-0.2	-0.1	-0.1
B0392	b0392	0	0.1	-0.1	0.11	0.13
B0393	yaiD	0	0.3	-0.3	-0.1	-0.1
B0394	yajF	0	0.1	-0.1	0.1	0.2
B0395	b0395	0	0	0.32	0.2	0.53
B0396	araJ	35	-0.2	-0.1	-0.5	0.1
B0397	sbcC	0	0.1	0.1	0.3	0.1
B0398	sbcD	0	-0.1	-0.1	-0.1	0.2
B0399	phoB	407	-0.07	-0.07	0.09	0.13
B0400	phoR	407	0.17	0.19	0.13	0.1
B0401	brnQ	0	-0.2	0.2	-0.1	-0.2
B0402	proY	0	0.03	-0.08	0	0.01
B0404	yajB	0	-0.1	-0.5	-0.3	-0.1
B0405	queA	0	-0.2	-0.1	-0.1	0.1
B0406	tgt	523	0.2	0.2	0	0.2
B0407	yajC	523	0.36	0.01	0.21	0.31
B0408	secD	523	0.5	0.5	0.3	0.3
B0409	secF	523	0.3	0.4	0.3	0.1
B0410	yajD	0	0.2	0	0.1	0.2
B0411	tsx	541	-0.8	-0.7	-0.7	-0.5
B0412	yajI	0	0.2	0.11	0.12	0.19
B0413	ybaD	0	0.2	0.1	-0.1	-0.1
B0414	ribD	0	0	0.2	0.2	0.2
B0415	ribH	0	0.2	0.1	0.4	0.1
B0416	nusB	0	0.4	0.4	0.4	0.4
B0417	thiL	0	0	0.3	0.4	0.3
B0418	pgpA	0	0.25	-0.1	0.1	0.3
B0419	yajO	570	0.5	0.3	0.3	0.3
B0420	dxs	570	-0.1	-0.1	-0.1	-0.1
B0421	ispA	570	0.2	0	0.1	0.2
B0422	xseB	570	-0.1	0	0	0.1
B0423	yajK	0	0.14	0.22	-0.09	0.14
B0424	thiJ	0	-0.1	-0.1	0	0.2
B0425	apbA	0	-0.1	-0.1	-0.1	-0.1
B0426	yajQ	0	-0.1	-0.1	0	0.1
B0427	yajR	0	0	0.49	-0.04	-0.26
B0428	cyoE	123	0.3	-0.1	-0.2	-0.1
B0429	cyoD	123	-0.5	-0.5	-0.2	-0.1
B0430	cyoC	123	-0.1	-0.1	0.1	-0.2
B0431	cyoB	123	-0.3	-0.3	-0.5	-0.3
B0432	cyoA	123	-0.4	-0.2	-0.3	-0.2
B0433	ampG	0	0.2	-0.37	-0.71	0.21
B0434	yajG	0	0.1	-0.1	0.1	-0.1
B0435	bolA	79	0.2	0.1	0.2	0
B0436	tig	0	0.2	0.2	0	0
B0437	clpP	97	0	0	-0.1	0.2
B0438	clpX	97	0.5	0.5	0.3	0.3
B0439	lon	0	0.6	0.6	0.4	0.6
B0440	hupB	268	-0.2	-0.1	-0.2	-0.4
B0441	ybaU	0	-0.3	-0.3	-0.1	0.1
B0442	ybaV	0	0.2	0	0	-0.1
B0443	ybaW	0	-0.4	-0.3	-0.1	-0.2
B0444	ybaX	0	-0.2	-0.2	-0.2	-0.2
B0445	ybaE	0	0.1	-0.1	0.1	0
B0446	cof	0	-0.1	-0.1	-0.1	0
B0447	ybaO	0	0.21	0.15	0.03	0.03
B0448	mdlA	0	0	0.37	-0.01	-0.16
B0449	mdlB	0	0.02	0.03	0.08	0.45
B0450	glnK	227	-0.2	-0.3	-0.2	0
B0451	amtB	227	-0.03	0.07	-0.02	0.04
B0452	tesB	0	-0.1	-0.2	-0.2	0
B0453	ybaY	0	-0.1	-0.5	-0.5	-0.2
B0454	ybaZ	0	0.1	-0.1	0.1	-0.3
B0456	ybaA	0	0.3	-0.3	0.3	-0.1
B0457	ylaB	0	0.06	-0.03	0.02	-0.04
B0458	ylaC	0	0	-0.2	0	0.1
B0459	ylaD	0	0	-0.4	0.2	0.4
B0460	hha	0	0.2	0	0	0.7
B0461	ybaJ	0	0.1	0.1	-0.1	-0.1
B0462	acrB	8	-2	-1.4	-1.2	-0.8
B0463	acrA	8	0.2	0	0.1	0
B0464	acrR	0	-0.1	-0.2	0	-0.1
B0465	aefA	0	-0.03	0.15	0.08	0.18
B0466	ybaM	0	0.39	-0.2	0	0.41
B0467	priC	0	-0.3	-0.31	-0.1	0.1
B0468	ybaN	0	0	0.4	0.1	-0.2
B0469	apt	0	-0.1	0.1	0.1	0.1
B0470	dnaX	0	-0.1	0.1	0.1	-0.1
B0471	ybaB	0	0.3	0.2	0.4	0.3
B0472	recR	0	0.4	0	0.1	0.3
B0473	htpG	263	0.2	0.8	0.4	0.4
B0474	adk	0	0.1	-0.1	0.1	0
B0475	hemH	0	0.2	0.4	0.2	0
B0476	ybaC	14	0.29	0	0.5	-0.12
B0477	gsk	0	0.1	0.1	0.3	0.1
B0478	ybaL	0	0.2	0.3	0.3	0.1
B0479	fsr	0	-0.2	0	0	-0.2
B0480	ushA	0	0.1	0.1	0.1	0.1
B0481	ybaK	0	-0.1	0	-0.1	0.1
B0482	ybaP	0	0.4	0.1	-0.1	-0.1
B0483	ybaQ	0	0	-0.3	0.1	0
B0484	ybaR	0	0.2	0.2	0.2	0.2
B0485	ybaS	0	-0.3	-0.1	-0.1	0.1
B0486	ybaT	0	-0.4	0.2	0	0.2
B0487	ybbI	0	0	0.2	0	0.3
B0488	ybbJ	0	-0.4	-0.3	-0.1	0.1
B0489	ybbK	0	0	0.4	0	-0.1
B0490	ybbL	0	-0.1	0.1	0.3	0.1
B0491	ybbM	0	-0.2	-0.2	0	0.1
B0492	ybbN	0	0.4	0.4	0.7	0.5
B0493	ybbO	0	0	0.1	0	-0.1
B0494	tesA	0	-0.5	-0.3	-0.2	-0.1
B0495	ybbA	0	0.2	0.4	0	0
B0496	ybbP	0	0.14	0.12	0	0.1
B0497	rhsD	0	0.3	0.2	0.3	0
B0497	rhsD	0	-0.3	0.2	0	-0.1
B0498	ybbC	0	-0.3	-0.4	-0.1	-0.1
B0499	b0499	0	0.1	-0.6	-0.1	0.1
B0500	ybbD	0	-0.1	-0.1	0.1	0.1
B0502	b0502	0	0.3	-0.3	0.2	0.3
B0503	ybbB	0	0.1	0.1	0.1	0.1
B0504	ybbS	0	-0.4	0.2	0	0.2
B0505	ybbT	0	0.02	0	0.16	0.08
B0506	ybbU	0	0.4	0.1	0	0.2
B0507	gcl	0	-0.17	-0.03	0.01	-0.09
B0508	gip	0	0.1	0.7	-0.1	-0.1
B0509	ybbQ	0	-0.02	0.1	-0.07	-0.07
B0510	ybbV	0	0.28	0	-0.06	-0.06
B0511	ybbW	0	-0.03	0.23	0.56	-0.13
B0512	ybbX	0	0.4	0.1	-0.1	-0.2
B0513	ybbY	0	-0.3	-0.21	0.02	0.24
B0514	ybbZ	0	0.09	0.34	-0.02	0.05
B0515	ylbA	0	0.26	-0.08	0.07	0.42
B0516	ylbB	0	0.18	-0.16	-0.03	0.07
B0517	ylbC	0	0	0.4	0.1	-0.3
B0518	fdrA	0	-0.1	0.21	0.05	-0.02
B0519	ylbE	0	-0.02	-0.01	-0.15	-0.03
B0520	ylbF	0	-0.1	0	0	0.2
B0521	arcC	0	0.1	0.5	0	0
B0522	purK	433	0.14	0.32	0.3	0.13
B0523	purE	433	0.37	0.17	0.2	0.1
B0524	ybbF	0	-0.1	-0.1	-0.2	0.1
B0525	ppiB	0	-0.2	-0.5	-0.4	-0.2
B0526	cysS	0	0	0	-0.2	0
B0527	ybcI	0	0.14	-0.03	0.01	0.18
B0528	ybcJ	0	0.13	0.1	-0.11	0.24
B0529	folD	0	0	0	-0.1	0.11
B0530	sfmA	0	-0.1	0.1	0.1	-0.1
B0531	sfmC	0	-0.06	0.02	-0.07	0.14
B0532	sfmD	0	-0.04	0.04	0.12	-0.01
B0533	sfmH	0	0.66	0.16	0	0.08
B0534	sfmF	0	-0.2	-0.6	-0.3	-0.6
B0535	fimZ	0	0.3	-0.5	-0.1	0.2
B0537	intD	0	0.16	-0.12	0	0.15
B0538	b0538	0	-0.01	-0.21	-0.01	-0.03
B0539	b0539	0	0.2	0.6	0.2	-0.2
B0540	b0540	0	0	0.2	0	0.3
B0541	tra5_2	0	0.2	0	0.2	0.1
B0542	b0542	0	-0.7	-0.3	-0.2	0.1
B0543	emrE	0	-0.1	0.1	0.1	0
B0544	ybcK	0	-0.1	0.1	0	0.1
B0545	ybcL	0	0	-0.1	0.2	0.2
B0546	ybcM	0	-0.1	0	0	0.1
B0547	ybcN	0	-0.1	-0.1	0.1	-0.1
B0548	ninE	0	0.1	0.1	0.1	0.1
B0549	ybcO	0	0.32	-0.2	-0.1	0.1
B0550	rus	0	0	-0.1	0.1	0.1
B0551	ybcQ	0	0.1	-0.21	-0.24	0.23
B0552	trs5_2	0	0.3	0.3	0.2	0.3
B0553	nmpC	372	0.1	0.1	0.1	0.1
B0554	ybcR	0	0.1	0.3	0.2	-0.2
B0555	ybcS	0	0	0	-0.1	0
B0556	ybcT	0	0.18	0.05	0	0.25
B0557	ybcU	0	0.4	0.23	0.23	0.32
B0558	ybcV	0	-0.1	-0.2	-0.4	-0.1
B0559	ybcW	0	-0.3	-0.4	-0.2	-0.1
B0560	nohB	0	0.1	-0.1	0.2	0.1
B0561	ybcX	0	0.4	0	-0.2	0.2
B0562	ybcY	0	0.52	0	0.16	0.06
B0563	ylcE	0	-0.1	-0.3	-0.1	-0.1
B0564	appY	0	0.31	0.3	0.3	-0.1
B0565	ompT	158	0.2	0	0.2	0.1
B0566	envY	158	0.1	-0.1	-0.1	0
B0567	ybcH	0	-0.19	0.04	0.03	-0.09
B0568	nfrA	367	0.1	0.24	0.1	0
B0569	nfrB	367	-0.16	0.11	0.29	-0.35
B0570	ybcZ	115	0.1	0.88	0.1	-0.2
B0571	ylcA	115	0.07	0.01	-0.03	0.01
B0572	ylcB	114	-0.15	0.29	-0.03	-0.08
B0573	ylcC	114	-0.1	-0.3	-0.1	-0.1
B0574	ylcD	114	0.32	-0.07	0.05	0.1
B0574	ylcD	114	-0.2	-0.3	0	0.1
B0575	ybdE	114	0.11	0.05	-0.05	0.26
B0576	pheP	0	0	-0.07	-0.03	-0.03
B0577	ybdG	0	-0.07	-0.13	-0.09	0.13
B0578	nfnB	0	0.2	0	0	0
B0579	ybdF	0	-0.1	-0.1	-0.1	-0.1
B0580	ybdJ	0	-0.1	0.1	0.1	0
B0581	ybdK	0	0.12	0.3	0.1	0.15
B0582	yi81_2	0	-0.1	0.1	0.3	0.1
B0583	entD	176	-0.04	0.57	-0.08	-0.2
B0584	fepA	176	-0.2	0.6	-0.2	-0.2
B0585	fes	179	0.02	0.02	0.07	-0.01
B0586	entF	179	-0.12	-0.21	0.1	0.02
B0587	fepE	179	0	0.53	0	-0.1
B0588	fepC	178	-0.08	-0.11	-0.09	0.05
B0589	fepG	178	-0.4	0.74	-0.2	-0.16
B0590	fepD	178	-0.7	-0.5	-0.5	0
B0591	ybdA	157	-0.12	0.1	-0.03	0.06
B0592	fepB	177	0	0.5	-0.1	0
B0593	entC	156	0.44	-0.02	0.16	-0.1
B0594	entE	156	0.12	0.08	0.04	0.08
B0595	entB	156	0.05	0.44	0.02	-0.25
B0596	entA	156	0	0.38	0.36	0.34
B0597	ybdB	156	-0.2	-0.3	0	0
B0598	cstA	0	-0.2	-0.1	0	-0.2
B0599	ybdH	0	0.19	-0.1	0.01	0.15
B0600	ybdL	0	-0.15	0.09	-0.05	-0.09
B0601	ybdM	0	0.41	0.01	0.19	0.21
B0602	ybdN	0	-0.1	0.1	0.1	-0.3
B0602	ybdN	0	0.3	0.1	0	0.4
B0603	ybdO	0	-0.13	0.56	-0.07	-0.32
B0604	dsbG	0	0	0.1	0.2	0
B0605	ahpC	16	0	0	0	-0.1
B0606	ahpF	16	0.4	0.2	0	0.2
B0607	ybdQ	0	0.1	-0.1	-0.1	0.1
B0608	ybdR	0	0.03	0.01	-0.05	0.09
B0609	b0609	0	0.08	0.04	0	0.04
B0610	rnk	0	0.1	0.2	0	-0.1
B0611	rna	0	-0.2	0.1	0.1	-0.1
B0612	ybdS	0	0.3	-0.1	-0.1	-0.2
B0613	citG	0	-0.01	-0.01	-0.17	0.03
B0614	ybdU	0	0	0.16	-0.13	0.14
B0615	citF	0	-0.1	0.18	-0.09	0.03
B0616	citE	0	0.15	0.03	0.01	-0.09
B0617	citD	0	-0.4	-0.3	0	0.1
B0618	citC	0	0.2	0	0.1	0.3
B0619	citA	0	0.05	0.05	0.01	0.08
B0620	citB	0	0.4	0.6	0	0.3
B0621	dcuC	0	0	0	0	0
B0622	crcA	0	0.16	0.26	0.04	-0.09
B0623	cspE	0	-0.1	0	0	0.2
B0624	crcB	0	-0.3	-0.4	-0.1	-0.1
B0625	ybeH	0	0.1	-0.1	0.2	-0.1
B0626	ybeM	0	-0.13	0.01	-0.11	0.04
B0627	ybeC	0	0	-0.1	0	0
B0628	lipA	0	0.1	0.2	0.1	0
B0629	ybeF	0	0.1	0.3	0.3	0.1
B0630	lipB	0	-0.2	0.2	0.2	0.2
B0631	ybeD	0	0.4	0.4	0.6	0.4
B0632	dacA	0	-0.1	0	0	0
B0633	rlpA	0	0.2	-0.1	0	0.3
B0634	mrdB	0	0.3	-0.1	-0.2	-0.2
B0635	mrdA	0	-0.24	0.1	-0.21	0.27
B0636	ybeA	0	0.2	0.1	0.2	0.3
B0637	ybeB	0	-0.4	-0.1	0	0
B0638	phpB	0	-0.17	0.25	0.19	-0.04
B0639	ybeN	0	0	0.2	0	0
B0640	holA	0	0	-0.1	0.2	0.3
B0641	rlpB	0	-0.1	0.3	0.3	0.3
B0642	leuS	0	0.3	0.3	0.3	0.2
B0643	ybeL	0	0.1	0.5	0.2	0.2
B0645	ybeR	0	0.13	0.35	-0.08	-0.02
B0646	ybeS	0	0.26	0.1	-0.2	0.1
B0647	ybeT	0	0	-0.2	-0.2	0.2
B0648	ybeU	0	-0.1	0.1	0.1	0
B0649	ybeV	0	0.17	0.03	-0.39	-0.05
B0651	ybeK	0	-0.1	-0.1	0.2	0.1
B0652	gltL	235	0.1	0	0.2	0.2
B0653	gltK	235	0	0	0	-0.2
B0654	gltJ	235	-0.15	-0.11	-0.07	0.11
B0655	ybeJ	235	-0.6	-0.6	-0.4	-0.4
B0656	trs5_3	0	0.2	0.2	0.2	0.2
B0658	ybeX	0	0.3	0.4	0.3	0.3
B0659	ybeY	0	0.1	-0.1	-0.1	0.1
B0660	ybeZ	0	0.2	0.1	0.2	0.2
B0661	yleA	0	0.2	-0.2	0	0
B0662	yleB	0	-0.1	-0.3	-0.1	0.3
B0663	b0663	0	0	-0.8	0	0
B0663	b0663	0	-0.7	-0.8	-0.1	-0.3
B0667	b0667	0	0.57	-0.2	0	0.2
B0667	b0667	0	-0.1	0.1	0.1	0.1
B0669	b0669	0	-0.3	-0.5	-0.3	-0.1
B0671	b0671	0	0.3	-0.1	0.1	0.2
B0671	b0671	0	0.3	0.1	0.3	0.1
B0674	asnB	0	0	0	-0.1	-0.1
B0675	nagD	357	0.1	0.1	0.1	0.2
B0676	nagC	357	0.4	0.4	0.2	0
B0677	nagA	357	0.7	0.6	0.6	0.5
B0678	nagB	357	0.7	0.8	0.6	0.5
B0679	nagE	358	0.5	0.5	0.5	0.5
B0680	glnS	0	-0.4	-0.2	-0.1	-0.1
B0681	ybfM	0	-0.07	0.01	0.09	0
B0682	ybfN	0	0.4	-0.1	0	0.4
B0682	ybfN	0	0.7	0.7	1.1	1.5
B0683	fur	184	-0.2	-0.4	-0.4	-0.4
B0684	fldA	184	-0.2	0	0.2	0
B0685	ybfE	0	0.1	0.1	0.3	0.2
B0686	ybfF	0	-0.3	0.1	0	0
B0687	seqA	0	0	0	0.1	0.1
B0688	pgm	0	0.2	-0.2	0.2	0.1
B0689	ybfP	0	0.4	0.1	0.1	0.1
B0690	ybfG	0	0	0.2	0.83	0.3
B0691	ybfH	0	0.33	0.1	-0.06	0.38
B0692	potE	510	0.13	0.13	0.25	0.1
B0693	speF	510	0.1	0.5	0	-0.3
B0694	kdpE	291	-0.2	0	0	0.2
B0695	kdpD	291	0.2	0.2	0.2	0
B0696	kdpC	290	0.1	-0.13	0.14	0.12
B0697	kdpB	290	0.11	0.32	0.08	-0.26
B0698	kdpA	290	0.18	-0.77	-0.13	-0.34
B0699	ybfA	0	0.1	0.1	-0.3	0.1
B0700	rhsC	0	0.09	0.05	0.14	0.18
B0701	b0701	0	0.1	-0.2	0.1	-0.7
B0702	ybfB	0	0.1	-0.1	0	-0.1
B0703	b0703	0	0.2	-0.5	0.4	0.4
B0704	ybfC	0	0.1	0.4	0	-0.1
B0705	ybfL	0	0.3	-0.53	-0.02	0.33
B0706	ybfD	0	0.3	0.1	0.3	0.1
B0707	ybgA	573	0.3	0.2	0.4	-0.2
B0708	phrB	573	-0.01	0.32	0.23	0.31
B0709	ybgH	0	-0.9	-0.3	0.1	0.1
B0710	ybgI	0	0	0.2	0.2	0
B0711	ybgJ	0	0.1	0.1	0	0
B0712	ybgK	0	0	0.3	0.1	0.1
B0713	ybgL	0	-0.4	0	0	0
B0713	ybgL	0	-0.3	0.1	0.3	0.4
B0714	nei	0	-0.2	0	0.2	-0.2
B0715	abrB	0	0.3	0.2	0.2	0.2
B0716	ybgO	0	-0.3	-0.1	-0.1	0.1
B0717	ybgP	0	0.04	0.16	-0.12	0.14
B0718	ybgQ	0	0.1	0	0	0
B0719	ybgD	0	0.02	0.05	0.07	-0.14
B0720	gltA	233	-0.3	-0.3	-0.2	-0.1
B0721	sdhC	489	-0.3	-0.9	-0.7	-0.5
B0722	sdhD	489	-0.7	-0.7	-0.6	-0.2
B0723	sdhA	489	0	-0.3	-0.2	-0.3
B0724	sdhB	489	-0.7	-0.4	-0.3	-0.3
B0725	b0725	489	0.2	0.2	0.1	-0.1
B0726	sucA	489	0.1	-0.1	0.1	0.1
B0727	sucB	489	0.6	0.7	0.7	0.7
B0728	sucC	489	0.7	0.4	0.6	0.6
B0729	sucD	489	0.4	0.4	0.7	0.6
B0730	farR	342	0.03	0.01	0.14	0
B0731	hrsA	341	0.14	0.12	0.07	-0.04
B0732	ybgG	341	-0.14	-0.06	-0.07	0.08
B0733	cydA	119	0.1	0.2	0.2	0.2
B0734	cydB	119	0.1	0.1	0.3	0.3
B0735	ybgE	0	0.2	0.1	0.1	0.3
B0736	ybgC	574	0	0.1	0	-0.2
B0737	tolQ	574	-0.1	0	0.1	-0.42
B0738	tolR	574	0.1	0.1	0.2	0.3
B0739	tolA	574	0.4	0.5	0.3	0.3
B0740	tolB	530	0.1	0.1	0.1	0
B0741	pal	530	-0.4	-0.4	-0.2	0
B0742	ybgF	530	0.5	0.2	0.1	0.2
B0750	nadA	0	0.1	0.1	0.1	0
B0751	pnuC	0	0.38	0.1	0.2	0.26
B0752	ybgR	0	0.3	0	0.2	0
B0753	b0753	0	0.1	0.2	0.1	0
B0754	aroG	50	0	0.2	-0.1	-0.4
B0755	gpmA	0	-0.3	-0.1	0.1	0
B0756	galM	211	0.1	0.3	0.1	0
B0757	galK	211	0.2	0	0	0
B0758	galT	211	0	0.2	0.2	-0.2
B0759	galE	211	0.4	0.3	0.4	0.2
B0760	modF	0	-0.2	-0.4	-0.3	-0.2
B0761	modE	0	0.2	0.1	-0.1	0
B0762	b0762	0	0.2	0.4	0.1	-0.2
B0763	modA	345	-0.5	-0.7	-0.8	-0.6
B0764	modB	345	0	-0.2	0	-0.2
B0765	modC	345	0	-0.6	-0.3	-0.2
B0766	ybhA	0	0.1	0.4	-0.1	-0.1
B0766	ybhA	0	0.2	-0.2	-0.2	0.4
B0767	ybhE	0	0.1	0.2	0	0
B0768	ybhD	0	0.21	0.61	0.18	0.09
B0769	ybhH	0	0.3	0.5	0.3	-0.1
B0769	ybhH	0	-0.3	0	0.1	0.1
B0770	ybhI	0	0	0.2	0	0
B0771	ybhJ	0	-0.2	-0.2	0	0
B0772	ybhC	0	0.2	0.21	0.21	0.36
B0773	ybhB	0	0.3	0.3	0.3	0.1
B0774	bioA	77	0.24	0.23	0.21	-0.08
B0775	bioB	78	-0.1	0.05	-0.09	0.01
B0776	bioF	78	-0.04	0.16	0.18	-0.07
B0777	bioC	78	0	-0.1	0.1	0
B0778	bioD	78	-0.28	0.07	0.07	-0.09
B0779	uvrB	561	-0.1	-0.1	-0.1	-0.1
B0780	ybhK	575	-0.2	-0.21	0	0
B0781	moaA	343	0	-0.2	0	0
B0782	moaB	343	0.1	0	-0.1	-0.1
B0783	moaC	343	0.4	0	0	0
B0784	moaD	343	-0.1	-0.2	0	0
B0785	moaE	343	-0.3	-0.1	-0.1	0.1
B0786	ybhL	0	0.4	0.2	0	-0.2
B0787	ybhM	0	0.08	0.1	0.16	0.04
B0788	ybhN	0	-0.2	0	0	0.1
B0789	ybhO	0	0.09	0.42	0	-0.01
B0790	ybhP	0	-0.6	-0.1	0.1	0.1
B0791	ybhQ	0	0.2	0	0	0
B0792	ybhR	0	0	-0.1	0.1	-0.1
B0793	ybhS	0	-0.1	0.5	0.1	0
B0794	ybhF	0	0.3	0.1	0.1	-0.1
B0795	b0795	0	0.3	-0.3	0.1	-0.1
B0796	ybiH	0	0.1	0	0	0.1
B0797	rhlE	0	0.1	0.1	-0.1	0.3
B0798	ybiA	0	0	0.4	0.2	-0.2
B0799	dinG	138	0.1	0.2	0.1	0.1
B0800	ybiB	0	0.2	-0.3	0	0.1
B0801	ybiC	0	0.1	0	0	0.2
B0802	ybiJ	0	-0.1	-0.3	-0.1	-0.1
B0803	ybiI	0	0	0.4	0	0
B0804	ybiX	0	-0.1	0	-0.21	0
B0805	b0805	0	0.1	0.1	0.1	0.1
B0805	b0805	0	0.02	-0.17	-0.01	-0.15
B0806	ybiM	0	0.1	0.1	0.2	0.2
B0807	ybiN	0	0.2	0	0	-0.2
B0808	ybiO	0	-0.3	-0.1	-0.2	-0.2
B0809	glnQ	226	-0.7	-0.3	-0.2	-0.3
B0810	glnP	226	-0.2	-0.3	-0.2	0
B0811	glnH	226	0.3	0.1	0.1	0
B0812	dps	144	0.1	0.1	0.2	0.5
B0813	ybiF	0	0.2	0.6	0.1	-0.2
B0814	ompX	0	-0.2	-0.3	-0.3	-0.1
B0815	ybiP	0	0.32	-0.13	0.14	0.06
B0816	b0816	0	0	-0.4	0.6	0.3
B0817	b0817	0	0.1	0.4	0.1	-0.2
B0818	ybiR	0	0.1	0.6	0.1	-0.1
B0819	ybiS	0	0.3	0.1	0.3	0.1
B0820	ybiT	0	-0.2	0	-0.1	0.2
B0821	ybiU	0	-0.06	-0.05	-0.06	0.01
B0822	b0822	0	0.1	0.3	0.1	0
B0823	ybiW	0	-0.39	0.15	0.09	0.45
B0824	ybiY	0	-0.2	-0.5	-0.2	-0.3
B0825	mipB	0	-0.1	-0.3	-0.1	0
B0826	moeB	346	0	-0.1	0.1	0.1
B0827	moeA	346	0	-0.2	0	-0.2
B0828	ybiK	0	0.1	0	0	0
B0829	b0829	0	-0.4	-0.6	-0.4	0
B0830	b0830	0	-0.1	0.1	-0.1	0.1
B0831	b0831	0	0.1	0.3	-0.1	0.1
B0832	b0832	0	-0.1	0	0.1	-0.4
B0833	b0833	0	0.1	0.3	0	0.1
B0834	b0834	0	0	0.6	0	-0.1
B0835	yliG	0	0.3	0.1	0	0.2
B0836	b0836	0	0	-0.1	-0.1	-0.2
B0837	yliI	0	0.06	0.23	0.15	-0.07
B0838	yliJ	0	-0.1	0.1	0	0
B0839	dacC	0	0.4	0.5	0.5	0.3
B0840	deoR	0	0	-0.4	0	0.1
B0841	ybjG	0	0.2	0.58	0.2	0
B0842	cmr	99	0.16	0.18	0.2	0.18
B0843	ybjH	0	0	0	0	0
B0844	b0844	0	0.1	0.2	0	-0.2
B0845	b0845	0	-0.5	-0.4	-0.2	0.2
B0846	b0846	0	0.1	0.2	0	0
B0847	b0847	0	0.04	0.1	0.04	-0.14
B0848	ybjM	0	0.2	-0.2	0	0.2
B0849	grxA	0	0.4	-0.1	0	0.3
B0850	ybjC	576	-0.1	0.3	-0.1	-0.2
B0851	mdaA	576	-0.2	0	-0.2	-0.2
B0852	rimK	576	-0.1	-0.1	-0.1	-0.1
B0853	ybjN	576	-0.1	-0.3	-0.2	0
B0854	potF	414	0	0.1	-0.1	-0.1
B0855	potG	414	0	-0.1	0.2	0
B0856	potH	414	0	0	-0.2	0.4
B0857	potI	414	0.14	0.25	0.14	-0.13
B0858	ybjO	0	0.6	0.1	-0.1	-0.1
B0859	ybjF	0	0.3	0.2	0	0
B0860	artJ	56	0.58	-0.17	0.01	0.2
B0861	artM	56	0.2	0.5	0.2	0
B0862	artQ	56	-0.1	0.1	-0.1	0.1
B0863	artI	56	0.2	0.3	0.3	0.2
B0864	artP	56	0	-0.2	0	0.2
B0865	ybjP	0	0.1	0.1	0.3	0.1
B0866	b0866	0	0	0.3	-0.1	-0.3
B0867	b0867	0	0.1	0	-0.2	0
B0868	b0868	0	0	0.2	0	0
B0869	ybjT	0	0	-0.1	-0.2	0.1
B0870	ybjU	0	0.1	0.1	0.1	0.1
B0871	poxB	0	0.3	0.3	0.3	0.4
B0872	b0872	0	0.1	0.1	0	-0.1
B0873	ybjW	0	0	0	0.2	0
B0874	ybjE	0	-0.22	0	-0.17	-0.13
B0875	aqpZ	30	0.01	0.42	0.05	-0.05
B0876	ybjD	0	0.17	0.06	0.22	0.16
B0877	ybjX	0	-0.3	-0.1	-0.1	0.3
B0878	b0878	0	-0.1	0.5	-0.2	-0.3
B0879	ybjZ	0	0	0.2	0.4	0.1
B0880	cspD	0	-0.3	0	-0.3	-0.9
B0881	yljA	0	0	0.1	0	-0.1
B0882	clpA	95	-0.2	0.1	-0.2	-0.3
B0884	infA	0	0.1	-0.1	0.1	0.1
B0885	aat	0	0.1	0.2	0	0
B0886	cydC	120	0.1	0.3	0.3	0.2
B0887	cydD	120	0.1	0.1	0.3	0.1
B0888	trxB	0	0.1	-0.1	0	0
B0889	lrp	306	-0.3	-0.3	-0.3	-0.3
B0890	ftsK	0	-2.2	-0.6	-0.2	0
B0890	ftsK	0	0	-0.1	0	0
B0891	lolA	0	-0.4	0	-0.4	-0.4
B0892	ycaJ	0	0.2	0.1	0.1	0.1
B0893	serS	0	0	0.2	-0.2	0
B0894	dmsA	139	-0.4	-0.2	-0.2	-0.2
B0895	dmsB	139	-0.03	-0.06	0.02	-0.25
B0896	dmsC	139	0.05	-0.05	-0.01	-0.02
B0897	ycaC	0	0.3	0.5	0.1	0
B0898	ycaD	0	-0.07	0.17	0.34	-0.13
B0899	b0899	0	0.26	-0.48	0.01	0.32
B0900	ycaN	0	-0.16	0.19	-0.16	-0.2
B0901	ycaK	0	0	0	0.2	-0.1
B0902	pflA	0	0.2	-0.1	-0.1	0
B0903	pflB	196	0.1	0.1	0.1	0.1
B0904	focA	196	0.4	0.4	0.2	0.2
B0905	ycaO	0	-0.2	0.2	-0.1	-0.2
B0906	ycaP	0	0.11	0.01	0.13	0.15
B0907	serC	494	0	0	-0.1	-0.2
B0908	aroA	494	0	0.2	0	0.2
B0909	ycaL	0	0.4	0.4	0	0
B0910	cmk	98	-0.1	0.1	0	-0.1
B0911	rpsA	98	0.3	0.1	0.2	0
B0914	msbA	0	-0.1	0.1	0.1	0.1
B0915	ycaH	0	0.29	0.31	0.14	0.25
B0916	ycaQ	0	0.01	0.34	0	-0.09
B0917	ycaR	0	0.1	-0.1	0.2	0.2
B0918	kdsB	0	0.1	0.1	0.1	0
B0919	b0919	0	0	-0.4	-0.1	-0.1
B0920	ycbC	0	0.05	-0.08	-0.02	0.13
B0921	smtA	502	-0.1	0.1	0.1	-0.3
B0922	mukF	502	0.1	-0.1	0	0.1
B0923	mukE	502	0	-0.1	0.1	0.2
B0924	mukB	502	0.4	0.2	0.2	-0.1
B0924	mukB	502	0.3	0.4	0.2	0.3
B0925	ycbB	0	0	0.1	0	0.1
B0926	ycbK	0	0	-0.6	-0.2	0
B0926	ycbK	0	-0.1	-0.2	-0.1	-0.5
B0927	ycbL	0	-0.1	-0.1	-0.1	0.1
B0928	aspC	0	0.2	0.1	0.2	0
B0929	ompF	382	0.6	0.4	0.3	0.2
B0930	asnS	0	0.5	0.5	0.1	0.2
B0931	pncB	411	-0.2	-0.2	-0.1	0
B0932	pepN	0	-0.3	-0.5	-0.5	-0.3
B0933	ycbE	0	0	-0.1	0.16	0.2
B0934	ycbM	0	-0.05	0.03	0.07	-0.13
B0935	ycbN	0	0.1	0.3	0.5	-0.1
B0936	ycbO	0	-0.03	-0.02	0.01	0.22
B0937	ycbP	0	-0.1	0.6	-0.1	0
B0939	ycbR	0	-0.08	0.36	-0.08	-0.04
B0940	ycbS	0	0.05	0.09	-0.03	-0.02
B0941	b0941	0	-0.2	-0.2	-0.1	-0.1
B0942	b0942	0	0.2	0	0.1	0
B0943	b0943	0	-0.1	-0.3	0.1	0.2
B0944	ycbF	0	0.24	0.03	0.02	-0.09
B0945	pyrD	443	0.86	0.05	0.03	0.05
B0946	ycbW	0	0.1	-0.1	0.1	0.1
B0947	b0947	0	-0.2	-0.1	-0.3	-0.5
B0948	ycbY	577	0.27	0.31	0.14	0.29
B0949	uup	577	0.2	0.3	0.3	0.3
B0950	pqiA	418	0.01	0.09	0.26	-0.03
B0951	pqiB	418	0	0.11	0.11	0.1
B0952	ymbA	0	-0.1	0.43	0	-0.2
B0953	rmf	0	0.3	-0.2	0.2	0.4
B0954	fabA	162	-0.1	-0.1	0.1	-0.1
B0955	b0955	0	0.2	0	0.1	0.1
B0956	ycbG	0	-0.4	-0.4	-0.2	0.2
B0957	ompA	380	0	-1.2	0.2	0
B0958	sulA	517	0	-0.1	0	0.1
B0959	b0959	0	0.07	-0.12	0	0.09
B0960	b0960	0	-0.04	0.43	0.05	-0.05
B0961	yccF	0	0.2	0.1	0.1	0.2
B0962	helD	0	0.2	0.1	0.1	0.2
B0963	mgsA	0	-0.1	0.1	-0.1	-0.3
B0964	b0964	0	0.05	-0.01	-0.07	0.12
B0965	b0965	0	0	0.6	0.1	0
B0966	yccV	0	0	0.4	0.8	0.8
B0967	b0967	0	-0.2	0.4	0	0
B0968	b0968	0	-0.2	-0.1	0.1	0.2
B0969	yccK	0	0.2	-0.1	0	0.2
B0970	yccA	0	0	-0.3	0	0
B0972	hyaA	269	0.53	0.03	-0.05	0.12
B0973	hyaB	269	-0.11	-0.13	-0.17	0.01
B0974	hyaC	269	0.1	-0.1	0.22	0.22
B0975	hyaD	269	0	0.2	0.3	0.1
B0976	hyaE	269	0.16	-0.04	0.1	0.06
B0977	hyaF	269	0.04	-0.01	0.03	0.06
B0978	appC	29	-0.06	0.12	0.14	-0.12
B0979	appB	29	0.1	0	0.1	0
B0980	appA	29	-0.08	0.57	0.11	-0.06
B0981	yccC	0	0.1	-0.1	0.1	0.2
B0982	yccY	0	0.08	0.25	0	-0.05
B0983	yccZ	0	-0.23	-0.11	-0.37	-0.07
B0984	ymcA	0	0.1	0.11	0.3	0.13
B0985	ymcB	0	0.13	-0.01	-0.01	-0.09
B0986	ymcC	0	-0.14	0.28	0.12	0.12
B0987	ymcD	0	0	0.1	0.1	0
B0988	insB_4	0	0.1	-0.1	-0.2	0.3
B0989	cspH	0	0	0.2	0.1	-0.2
B0990	cspG	0	0.2	0	0.1	0
B0991	sfa	0	-0.4	-0.1	-0.2	-0.5
B0992	yccM	0	-0.03	0.04	-0.06	0.18
B0993	torS	0	0	0.3	0.3	-0.1
B0994	torT	0	-0.1	-0.2	0.1	0
B0995	torR	533	0.3	0.13	0.08	-0.25
B0996	torC	532	0.02	-0.06	-0.01	0.08
B0997	torA	532	-0.08	0.19	0.08	-0.12
B0998	torD	532	-0.3	-0.3	-0.1	-0.1
B0999	yccD	0	0.1	0.4	0	0.2
B1000	cbpA	87	0.1	0.1	0	0.2
B1001	yccE	0	0	-0.3	0	0
B1002	agp	0	0.3	0.1	0.1	0.1
B1003	yccJ	0	0.3	0.2	0.3	0.2
B1004	wrbA	0	0.5	0.4	0.4	0.3
B1005	ycdF	0	0.2	0	0.2	0.2
B1006	ycdG	578	0.1	-0.2	-0.1	0.02
B1007	b1007	0	0.3	0.5	0.1	-0.1
B1008	b1008	0	0.07	-0.17	-0.06	-0.01
B1009	b1009	0	0.19	0.18	0.12	-0.11
B1010	b1010	0	0.3	0	0.1	0.1
B1011	b1011	0	0.04	0.06	0.08	0.08
B1012	b1012	0	-0.1	-0.1	-0.02	-0.12
B1013	ycdC	0	0	0.55	0	-0.2
B1014	putA	438	0.2	0.5	0.2	0.3
B1014	putA	438	-0.1	0.1	0.5	0.7
B1015	putP	439	-0.2	0	-0.2	-0.1
B1016	b1016	0	-0.4	-0.2	0.2	-0.2
B1017	b1017	0	-0.01	-0.1	-0.02	-0.14
B1018	ycdO	0	-0.1	0.45	0	-0.12
B1020	phoH	409	-0.34	-0.31	-0.29	-0.34
B1021	ycdP	0	0.4	0.2	0.4	-0.2
B1022	ycdQ	0	-0.04	0.11	-0.18	0.02
B1023	ycdR	0	-0.9	-0.5	0.2	0
B1024	ycdS	0	-0.1	-0.1	-0.1	0.1
B1025	ycdT	0	0	-0.1	0	-0.2
B1026	tra5_3	0	0.1	0.3	0.1	0.1
B1027	b1027	0	0.2	-0.1	0.2	0.2
B1028	b1028	0	0.1	0.1	0	0.1
B1029	ycdU	0	0.1	-0.1	0.1	0.2
B1031	ycdV	0	0.4	0.2	0.2	0.2
B1033	ycdW	0	-0.2	-0.2	0	0
B1034	ycdX	0	0.1	0.1	0.1	-0.1
B1035	ycdY	0	0.1	0.2	0	0.1
B1036	ycdZ	0	-0.04	0	-0.11	0.05
B1037	csgG	108	0.01	0.48	0.04	-0.07
B1038	csgF	108	-0.3	-0.2	0.1	0.1
B1039	csgE	108	0.2	0.2	-0.2	0
B1040	csgD	108	-0.2	-0.4	-0.4	0
B1041	csgB	107	-0.3	-0.6	-0.5	-0.5
B1042	csgA	107	-0.5	-0.4	-0.3	-0.2
B1043	csgC	0	0	0.3	-0.1	-0.4
B1044	b1044	0	-0.3	-0.8	-0.5	-0.1
B1045	b1045	0	-0.1	0	-0.2	-0.1
B1046	ymdC	0	0.21	0.02	0.09	0.16
B1047	ymdD	0	-0.1	0.47	0.08	-0.3
B1048	mdoG	322	0	-0.1	-0.1	-0.2
B1049	mdoH	322	0.3	0.3	0.3	0.3
B1050	yceK	0	0.32	0.33	0.51	0.51
B1051	msyB	0	0.2	0.2	0.4	-0.2
B1052	b1052	0	0.1	0.2	0.1	0.1
B1053	yceE	0	-0.07	0.01	0.02	-0.05
B1054	htrB	265	-0.1	0.3	0.3	0.1
B1055	yceA	579	0	0.25	0.23	0
B1056	yceI	0	0.3	0	0.2	0.2
B1057	b1057	0	0.1	0.2	0	0
B1058	yceO	0	0.2	0.2	0.1	-0.1
B1059	solA	0	0.1	0	0.1	0.2
B1060	yceP	0	0.2	0.2	0.4	0.1
B1061	dinI	0	0	-0.1	0.2	0.2
B1062	pyrC	442	0.2	0.2	0.2	0
B1063	yceB	0	-0.2	-0.1	-0.1	0.1
B1064	grxB	0	0.3	-0.2	0.2	0.2
B1065	yceL	0	-0.06	-0.02	0.06	-0.16
B1066	rimJ	0	-0.4	-0.2	-0.2	-0.2
B1067	yceH	0	0	0	0	0.2
B1068	mviM	0	0.1	0.2	0	0.1
B1069	mviN	0	-0.2	0.1	0.1	-0.3
B1070	flgN	186	-0.9	-1.3	-0.9	-0.7
B1071	flgM	186	-1.7	-2.3	-2.1	-1.6
B1072	flgA	186	-1.96	-2.43	-2.16	-1.8
B1073	flgB	187	-4.18	-4	-4.23	-4.02
B1074	flgC	187	-3.1	-3.1	-3	-2.5
B1075	flgD	187	-4.02	-4.19	-3.97	-3.4
B1076	flgE	187	-3.6	-4.77	-5.03	-4.62
B1077	flgF	187	-3.6	-4.05	-3.8	-4.04
B1078	flgG	187	-3.52	-3.13	-3.87	-3.32
B1079	flgH	187	-2.1	-2.55	-2.71	-2.53
B1080	flgI	187	-1.2	-1.4	-1.5	-1
B1081	flgJ	187	-1.9	-2.67	-2.3	-2.1
B1082	flgK	187	-2.95	-3.99	-4.16	-3.57
B1083	flgL	0	-3.6	-3.99	-3.81	-3.84
B1084	rne	0	0.3	0	0.2	0.3
B1085	b1085	0	-0.1	0.1	-0.1	-0.3
B1086	yceC	0	0.03	-0.01	0.04	0.13
B1087	yceF	0	-0.1	0.2	-0.1	0
B1088	yceD	207	-0.1	-0.5	-0.3	-0.3
B1089	rpmF	207	-0.7	-0.3	-0.1	-0.1
B1090	plsX	0	0.1	0.3	0.1	0.1
B1091	fabH	163	0.3	0.3	0.2	0.1
B1092	fabD	163	-0.1	-0.3	-0.1	-0.1
B1093	fabG	163	0	-0.2	0.1	0.1
B1094	acpP	163	0	0.2	-0.1	0.1
B1095	fabF	163	0.2	-0.2	0	0
B1097	yceG	0	-0.3	-0.3	-0.1	0
B1098	tmk	0	0.3	0.1	0.1	0.1
B1099	holB	0	0.05	0.21	0.11	0.01
B1100	ycfH	0	0.2	0.4	0.2	0
B1101	ptsG	429	-0.6	-0.4	-0.6	-0.4
B1102	fhuE	181	0.1	0	0.3	-0.1
B1103	ycfF	0	-0.1	-0.3	-0.3	-0.1
B1104	ycfL	0	0	0	-0.1	-0.2
B1105	ycfM	0	0.3	0.3	0.1	0.3
B1106	ycfN	0	0	-0.1	0	0
B1107	ycfO	0	0.2	0	0.2	0
B1108	ycfP	0	-0.1	0.1	0.1	0.1
B1109	ndh	365	0	0	-0.1	0.1
B1110	ycfJ	0	0.5	0.1	0.3	-0.1
B1111	ycfQ	0	-0.1	0.06	0.03	0.1
B1112	ycfR	0	0	-0.1	0.2	0.1
B1113	ycfS	0	0.09	0.04	0.13	-0.01
B1114	mfd	0	0.4	0.6	0.6	0.4
B1115	ycfT	0	-0.04	-0.04	-0.08	-0.18
B1116	ycfU	0	-0.02	-0.03	-0.13	-0.06
B1117	ycfV	0	0.1	0.3	0.1	-0.1
B1118	ycfW	0	0.2	0	0.4	0
B1119	ycfX	0	0.3	0.2	0.2	0.2
B1120	cobB	0	0.1	0.1	0.1	0
B1121	b1121	0	0.04	0.41	0.05	-0.16
B1122	ymfA	0	-0.1	-0.3	-0.1	0.1
B1123	potD	413	0.2	0	0	0
B1124	potC	413	0.2	0.43	0.1	-0.2
B1125	potB	413	-0.02	0.01	0.04	0.17
B1126	potA	413	0.2	0.6	0.2	0
B1127	pepT	0	0.2	0.2	0	0
B1128	ycfD	0	0	0.1	-0.1	-0.2
B1129	phoQ	410	-0.2	0	-0.1	0
B1130	phoP	410	-0.1	0.1	0.1	0.2
B1131	purB	580	0	0.1	0.3	0.2
B1132	ycfC	580	0.4	0.2	0.3	0.2
B1133	ycfB	0	0.1	0.5	0.1	0
B1134	b1134	0	0	-0.1	-0.2	-0.2
B1135	ymfC	0	0.1	-0.04	0.53	0.15
B1136	icdA	276	0.6	0.1	0.2	0.2
B1137	ymfD	0	-0.3	-0.2	0.2	-0.2
B1138	ymfE	0	0.2	-0.1	0.1	-0.1
B1139	lit	0	0.01	-0.23	-0.11	0.17
B1140	intE	0	0.02	0.65	-0.05	-0.21
B1141	b1141	0	0.2	0	0.3	-0.1
B1142	ymfH	0	-0.06	-0.02	0.06	0.08
B1143	ymfI	0	0	-0.3	0	0
B1144	ymfJ	0	0.1	0	0.3	0.24
B1145	b1145	0	0.1	-0.2	0	0.1
B1146	b1146	0	0	-0.4	0	-0.2
B1147	ymfL	0	0.05	0.06	0.02	0.25
B1148	ymfM	0	0	0.3	0	-0.2
B1148	ymfM	0	-0.2	-0.5	-0.4	-0.4
B1149	ymfN	0	0.01	-0.03	-0.09	0.15
B1150	ymfR	0	0.1	0.3	0	-0.1
B1151	ymfO	0	0	0	0	0.2
B1152	b1152	0	-0.03	0.42	-0.17	-0.2
B1153	b1153	0	0.11	-0.03	0.01	0.07
B1154	ycfK	0	-0.15	0.54	-0.03	-0.18
B1155	b1155	0	-0.1	-0.3	-0.2	0.1
B1156	ycfA	0	0.1	0.1	0.3	0
B1157	b1157	0	-0.1	0.5	0.1	-0.1
B1158	pin	0	0.12	-0.11	0.05	0.09
B1159	mcrA	0	0	0	0.1	-0.2
B1161	ycgX	0	0.1	-0.1	0.2	0.1
B1162	ycgE	0	0.1	-0.4	-0.1	0
B1163	b1163	0	-0.24	-0.14	-0.14	-0.1
B1164	ycgZ	0	0.2	0	0.2	-0.1
B1165	ymgA	0	0.2	-0.1	0	0.2
B1166	ymgB	0	0.2	-0.2	0.1	-0.1
B1167	ymgC	0	0.2	0	-0.2	0.1
B1168	b1168	0	0.02	0.05	-0.01	0.06
B1169	b1169	0	-0.18	0.54	0.02	-0.18
B1170	b1170	0	0.18	0.04	0.01	0.2
B1171	b1171	0	0	0.41	0	-0.2
B1172	b1172	0	0.1	-0.1	0.1	0.3
B1173	b1173	0	0	0.6	0	0
B1174	minE	339	-0.2	-0.2	0	0.2
B1175	minD	339	-0.2	-0.2	-0.1	-0.2
B1176	minC	339	0.2	0.1	0.2	0.2
B1177	ycgJ	0	0.4	-0.2	0	0
B1178	ycgK	0	0.1	0.3	0.1	-0.1
B1179	ycgL	0	0.1	0.1	-0.9	0.1
B1180	b1180	0	0	-0.2	-0.2	-0.2
B1181	ycgN	0	-0.2	0.1	0.1	-0.1
B1182	hlyE	257	-0.2	0.63	-0.1	0
B1183	umuD	557	0.1	-0.3	-0.2	-0.1
B1184	umuC	557	0	0.2	-0.1	0.1
B1185	dsbB	0	0	-0.2	-0.4	-0.4
B1186	nhaB	0	0.1	-0.1	0.1	0
B1187	fadR	0	-0.3	-0.3	-0.3	-0.1
B1188	ycgB	0	0.3	0.3	0.5	0.7
B1189	dadA	129	-0.2	-0.1	-0.2	-0.1
B1190	dadX	129	0.1	0	0	-0.2
B1191	b1191	0	0	0.1	0	0.2
B1192	b1192	0	0	-0.1	-0.1	-0.1
B1193	mltE	0	-0.1	-0.1	0	0.1
B1194	ycgR	0	-0.9	-2.04	-1.3	-1.51
B1195	ymgE	0	0.3	-0.1	0.1	-0.1
B1195	ymgE	0	0.4	0	0.2	0
B1196	ycgY	0	0.4	-0.2	0.4	0.1
B1197	treA	534	0.3	0.68	0.3	0
B1198	ycgC	137	0.1	0.1	0.2	0
B1199	b1199	137	-0.5	-0.1	-0.1	0.1
B1201	b1201	0	-0.1	-0.1	-0.1	0.1
B1202	b1202	0	0.1	0.1	0.1	0
B1203	ychF	428	0.3	0	0.3	0.6
B1204	pth	428	-0.5	-0.1	-0.1	-0.1
B1205	ychH	0	0.2	-0.2	0.2	0.2
B1206	ychM	0	0.3	0	0.1	0.3
B1207	prsA	425	0.2	0.4	0.3	0
B1208	ychB	0	0	0.2	0.2	0.3
B1209	hemM	0	0	0.3	0.1	0.1
B1210	hemA	253	0	0.1	-0.3	-0.1
B1211	prfA	253	-0.1	-0.1	0.1	-0.1
B1212	hemK	253	0.07	0.17	0.17	0.13
B1213	b1213	71	-0.2	-0.2	0	0.2
B1214	ychA	71	0.4	0.2	0.3	0.2
B1215	kdsA	71	0	0	0.2	0.2
B1216	chaA	0	0	0.2	-0.1	-0.1
B1217	chaB	91	-0.4	-0.5	-0.5	-0.3
B1218	chaC	91	0.1	0.51	0.1	-0.1
B1219	ychN	0	0	-0.1	0	0.36
B1220	ychP	0	-0.25	-0.09	-0.05	0.02
B1221	narL	363	-0.1	-0.3	-0.1	0.1
B1222	narX	363	0.1	-0.1	0	0
B1223	narK	362	-0.3	-0.1	-0.3	-0.2
B1224	narG	361	-0.3	-0.2	-0.3	-0.1
B1225	narH	361	0.1	-0.3	-0.3	-0.1
B1226	narJ	361	-0.2	0	0	-0.2
B1227	narI	361	0.3	0	0.1	-0.1
B1228	b1228	0	0.1	-0.1	0.1	0.1
B1229	tpr	546	-0.1	0.1	0	0.2
B1232	purU	0	-0.3	-0.3	-0.3	-0.1
B1233	ychJ	0	-0.5	-0.1	-0.2	-0.1
B1234	ychK	0	0.2	0	0.2	0.3
B1235	hnr	0	0	0.2	0.2	0
B1236	galU	0	0.4	0	0	0.2
B1237	hns	258	-0.4	-0.1	-0.1	-0.1
B1238	tdk	0	-0.1	-0.1	0	0.1
B1239	ychG	0	-0.1	-0.1	-0.1	-0.1
B1240	b1240	0	0.1	-0.1	0.3	-0.1
B1241	adhE	12	0.1	0	0.1	0
B1242	ychE	0	-0.2	0	0	0.2
B1243	oppA	384	0.1	0.1	0.2	0
B1244	oppB	384	-0.2	-0.1	-0.1	-0.3
B1245	oppC	384	0.2	0.2	0.2	0.2
B1246	oppD	384	0	0.2	0.3	0.3
B1247	oppF	384	0.5	0.6	0.6	0.4
B1248	b1248	0	-0.3	-0.5	-0.1	0.1
B1249	cls	0	-0.2	-0.3	-0.2	-0.2
B1250	kch	0	0	0.1	0.1	0
B1251	yciI	0	0.2	-0.6	0	0.1
B1252	tonB	531	0.2	0	0.2	-0.2
B1253	yciA	0	0.35	0.02	0.14	0.43
B1254	yciB	0	0.1	-0.2	0.2	0.2
B1255	yciC	0	-0.4	-0.3	0	0.1
B1256	yciD	0	0.2	-0.2	0	0
B1257	yciE	0	0.2	-0.2	0.3	0
B1258	yciF	0	0	0.4	-0.2	0
B1259	yciG	0	-0.1	-0.3	0.1	0.3
B1260	trpA	538	0.1	0.1	0.1	0.2
B1261	trpB	538	0.1	-0.1	0.1	0.1
B1262	trpC	538	-0.2	-0.2	-0.2	-0.2
B1263	trpD	538	0	0.19	0.16	0
B1264	trpE	538	-0.11	0.17	-0.14	-0.07
B1265	trpL	538	0.4	0	0.3	0.1
B1266	yciV	0	-0.33	-0.1	-0.1	0
B1267	yciO	0	0	0.1	0.3	0
B1268	yciQ	0	-0.1	0	0	0.2
B1269	yciL	0	0.2	0.1	0.2	0.7
B1270	btuR	0	-0.3	-0.3	-0.1	-0.1
B1271	yciK	0	-0.1	-0.5	-0.3	-0.2
B1272	sohB	504	0	-0.1	-0.2	0
B1272	sohB	504	0	0	0	0.2
B1273	yciN	0	0.57	-0.1	0	-0.1
B1273	yciN	0	0	0	0.2	0.2
B1274	topA	0	0.5	0.5	0.5	0.3
B1275	cysB	124	0	-0.2	0	0.1
B1276	acnA	6	0.1	0.2	0.2	0.2
B1277	ribA	0	0	0	0.2	0
B1278	pgpB	0	0	-0.4	-0.4	0
B1279	yciS	0	0	0	0	0
B1280	yciM	0	0.1	0.1	0.1	0.1
B1281	pyrF	0	0	-0.1	0	0.2
B1282	yciH	0	0.4	0	0.1	0.2
B1283	osmB	385	-0.5	-0.8	-1.1	-0.3
B1284	b1284	0	-0.1	-0.1	-0.4	-0.3
B1285	yciR	0	0.06	0.02	0.18	0
B1286	rnb	458	0.2	0.2	0.2	0.2
B1287	yciW	0	-0.16	-0.04	-0.17	0.16
B1288	fabI	0	0	0	0	0
B1289	ycjD	0	0.5	0.1	0.3	0.3
B1290	sapF	0	0.18	-0.01	0.07	0.43
B1291	sapD	0	0.4	0.4	0.1	-0.2
B1292	sapC	0	-0.02	0.01	0.02	0.09
B1293	sapB	0	0.1	0.5	0.1	-0.1
B1294	sapA	0	0	0	0	0.1
B1295	ymjA	0	-0.4	-0.4	-0.2	0.1
B1296	ycjJ	0	-0.03	0.14	-0.02	0.09
B1297	b1297	0	-0.12	-0.26	0.06	0.03
B1298	ycjL	0	0.23	-0.03	-0.07	0.15
B1299	ycjC	0	0.2	0	0.2	0
B1300	aldH	0	0.02	-0.08	0.22	0
B1301	ordL	0	0.08	0.2	-0.01	0.03
B1302	goaG	0	-0.1	0.66	0	-0.1
B1303	pspF	0	0.15	0.31	0.13	0.1
B1304	pspA	426	0.2	0.1	0.3	0.3
B1305	pspB	426	-0.2	-0.1	0.1	-0.1
B1306	pspC	426	0.1	-0.9	-0.5	-0.7
B1307	pspD	426	-0.3	-0.1	-0.1	-0.5
B1308	pspE	426	0.2	0.2	0.2	0.2
B1309	ycjM	0	0	-0.23	-0.1	0
B1310	b1310	0	-0.2	0	0	0.23
B1311	ycjO	0	0.2	0	0	0.1
B1312	ycjP	0	0.3	0	0	0
B1313	ycjQ	0	0.13	0.17	0.11	-0.03
B1314	b1314	0	-0.17	-0.17	-0.03	-0.11
B1315	ycjS	0	-0.3	-0.1	0.3	0.1
B1316	ycjT	0	0.1	0.36	0	0.2
B1317	ycjU	0	-0.4	-0.3	0	0.1
B1318	ycjV	0	0.1	-0.1	0	0.1
B1319	ompG	0	-0.09	0.21	-0.03	0.04
B1320	ycjW	0	0	0	0.4	0
B1321	ycjX	0	0.2	0.2	0.4	0.2
B1322	ycjF	0	0.6	0.4	0.4	0.4
B1323	tyrR	545	0	0	0	0
B1324	tpx	0	-0.1	-0.1	-0.2	-0.3
B1325	ycjG	0	0.1	0	-0.1	0.1
B1326	ycjI	0	0	0	0	0
B1327	b1327	0	-0.11	0.17	-0.09	0.03
B1328	ycjZ	0	0	0.58	-0.2	-0.3
B1329	b1329	0	0.1	0.1	0.1	0.1
B1330	b1330	0	-0.12	-0.1	-0.1	0.15
B1331	trs5_4	0	0	0.1	0	0.1
B1332	ynaJ	0	0.1	0.1	0.1	0.1
B1333	ydaA	0	0.2	-0.2	-0.3	-0.1
B1334	fnr	195	0	0.1	0.1	0
B1335	ogt	0	0.1	0.1	-0.1	-0.1
B1336	ydaH	0	0	0	0.2	0
B1337	b1337	0	0	-0.3	0.2	-0.1
B1338	ydaJ	0	-0.04	-0.04	-0.01	-0.19
B1339	ydaK	0	-0.37	-0.04	-0.07	-0.05
B1340	ydaL	0	-0.5	-0.2	0	0
B1341	b1341	0	0.41	0.27	0.15	0.18
B1342	b1342	0	-0.2	0	0	0
B1343	dbpA	0	0.4	-0.1	-0.1	0
B1344	ydaO	0	0.2	-0.2	0.2	0.2
B1345	b1345	0	-0.04	0.12	-0.05	-0.04
B1346	ydaQ	0	-0.1	-0.1	-0.1	-0.1
B1347	ydaC	0	0	-0.2	0	0
B1348	lar	0	0.2	-0.7	-0.4	0
B1349	recT	0	0	0	0.2	0
B1350	recE	0	0.4	0.2	0.3	0.3
B1351	racC	0	0.2	-0.2	0	0
B1352	ydaD	0	0.2	0	0.1	0.2
B1353	sieB	0	0.2	-0.9	-0.9	0.1
B1354	b1354	0	0.1	0.3	0.1	-0.1
B1355	b1355	0	-0.3	-0.4	-0.2	0.3
B1356	ydaR	0	0.1	0.1	0.3	0.2
B1357	ydaS	0	0.2	0.4	0	0
B1358	ydaT	0	0	0.1	0.2	0.3
B1359	ydaU	0	-0.1	0	-0.1	0.24
B1360	b1360	0	0.2	-0.1	0.1	0.4
B1361	ydaW	0	-0.14	0.19	0	0
B1362	b1362	0	0.1	0.5	0.2	0.1
B1363	trkG	0	-0.21	0.38	-0.01	-0.25
B1364	b1364	0	0.4	-0.05	0.15	0.31
B1365	b1365	0	0.2	-0.4	-0.2	-0.2
B1366	ydaY	0	-0.3	0	-0.1	-0.1
B1367	b1367	0	0.3	0	0.2	0.2
B1368	b1368	0	0.08	0.07	0.09	-0.03
B1369	b1369	0	-0.3	-0.4	0	0
B1370	trs5_5	0	0.4	0.1	0.3	0.5
B1371	b1371	0	0.3	0	0.2	0.2
B1372	b1372	0	0.1	0.7	0.1	-0.1
B1373	ynaC	0	0.05	-0.01	0	0.15
B1374	b1374	0	0.02	-0.07	0.07	0.13
B1375	ynaE	0	0.2	-0.1	0.3	-0.1
B1376	ynaF	0	0.1	0.2	0.1	-0.1
B1377	b1377	0	0.2	-0.2	-0.1	0.2
B1377	b1377	0	-0.6	0	0.2	0.2
B1378	ydbK	0	0.1	0	0.2	0
B1378	ydbK	0	0	0	0	0
B1379	hslJ	0	0.4	-0.4	-0.6	-0.1
B1380	ldhA	0	0.1	0.5	0.3	0.1
B1381	ydbH	0	0.1	-0.1	0.1	0.3
B1382	ynbE	0	-0.1	0.1	0.1	0.3
B1383	ydbL	0	-0.3	-0.1	-0.1	-0.1
B1384	feaR	172	-0.2	0.5	0	0
B1385	feaB	0	0.11	0.05	-0.12	0.1
B1386	tynA	0	-0.1	0.2	-0.1	-0.4
B1387	maoC	393	-0.2	-0.2	-0.2	-0.2
B1388	ydbO	391	-0.18	-0.05	-0.04	0.37
B1389	ynbF	391	0.1	0.1	0.3	-0.1
B1390	ydbP	391	-0.1	-0.1	0.1	0.3
B1391	b1391	391	0	-0.1	0	0.1
B1392	b1392	391	0	0.1	0.1	0.1
B1393	ydbS	391	-0.01	0.27	0.08	0.08
B1394	b1394	391	0.02	-0.08	0.02	0.27
B1395	ydbU	391	0.21	0.71	0.27	0.01
B1396	b1396	391	-0.5	-0.1	-0.2	-0.1
B1397	b1397	391	0.19	-0.03	-0.01	0.15
B1398	b1398	391	0.28	-0.06	0.13	0.18
B1399	b1399	392	-0.2	-0.2	-0.1	0
B1400	b1400	392	0.27	0	0.22	0.22
B1401	ydbA_1	0	-0.2	-0.2	0	-0.1
B1402	yi22_2	0	0.2	-0.2	0	0
B1403	yi21_2	0	-0.1	-0.1	0	0.1
B1404	tra8_2	0	0.2	0	0	0
B1405	ydbA_2	0	-0.09	0.24	0.23	0.25
B1406	ydbC	0	0.2	0	0	0
B1407	ydbD	0	0.2	0	0	0
B1408	b1408	0	-0.12	-0.23	-0.12	0.23
B1409	b1409	0	-0.1	-0.4	-0.2	-0.4
B1410	b1410	0	0.03	0.14	0.13	0.13
B1411	ynbD	0	0.27	0.27	0.07	0.09
B1413	hrpA	0	0.3	0	0.1	0.3
B1413	hrpA	0	0.1	0.2	0	0.3
B1414	ydcF	0	-0.2	-0.3	0	0
B1415	aldA	19	-0.1	-0.3	-0.1	-0.1
B1416	gapC_2 g	0	-0.2	-0.4	0	0
B1417	gapC_1 g	0	0.2	0	0	0
B1418	cybB	0	-0.4	-0.4	-0.4	-0.2
B1419	ydcA	0	0.2	0.3	0.2	0
B1420	b1420	0	0.1	-0.1	0.1	0.3
B1421	trg	0	-1	-1.5	-1	-1.2
B1422	b1422	0	-0.5	-0.55	-0.35	-0.69
B1423	b1423	0	-0.1	0.4	0.2	0.2
B1423	b1423	0	0	0.6	0.3	0.3
B1424	ydcG	0	0	0	-0.2	0
B1425	b1425	0	0	0	0	0.2
B1426	ydcH	0	0.1	-0.1	0.1	0.2
B1427	rimL	0	0	0.2	0.2	0.2
B1428	b1428	0	-0.6	0	-0.2	-0.1
B1429	tehA	522	-0.6	0.1	0.1	-0.1
B1430	tehB	522	-0.1	-0.1	0.1	-0.1
B1431	b1431	0	0.49	-0.1	0.2	0.1
B1432	b1432	0	0.17	0.14	0	0.19
B1433	b1433	0	-0.15	-0.14	-0.1	-0.1
B1434	ydcN	0	0.5	0.3	0.3	0.3
B1435	ydcP	0	-0.1	-0.1	-0.1	0
B1436	b1436	0	-0.1	0	0	-0.1
B1437	b1437	0	0.5	-0.3	0.1	0.1
B1438	b1438	0	-0.2	-0.1	0	0.2
B1439	b1439	0	0.2	0.2	0	0.2
B1440	b1440	581	0.2	0.5	0.2	0.3
B1441	b1441	581	-0.03	0.41	0.19	0.16
B1442	b1442	581	0	0	0	-0.1
B1443	b1443	581	0.1	0.26	0.05	-0.08
B1444	b1444	0	0.09	0.37	0.02	0.07
B1445	b1445	0	0.2	0	0.2	0
B1446	b1446	0	0.13	-0.35	-0.29	0.27
B1447	b1447	0	0.1	-0.1	0.1	-0.1
B1448	b1448	0	0.1	0	-0.2	0.1
B1449	yncB	0	-0.2	-0.1	-0.1	-0.1
B1450	b1450	0	0.1	0.59	0.1	-0.33
B1451	b1451	0	0.08	0.1	-0.16	-0.19
B1452	b1452	0	0.3	-0.1	0	0
B1453	ansP	0	-0.1	0.12	0.1	-0.1
B1454	b1454	0	0.43	0.23	0	0.1
B1455	b1455	0	0.21	0.1	0.32	0
B1456	rhsE	0	-0.12	0.16	0.13	0.13
B1457	ydcD	0	0.2	0	0	0.1
B1458	b1458	0	0.09	-0.02	-0.08	0.06
B1459	b1459	0	0.41	0.27	0.12	0.15
B1460	ydcC	0	-0.12	-0.16	-0.08	-0.08
B1461	ydcE	0	-0.3	-0.3	-0.2	0
B1462	b1462	0	0.3	0.1	0.2	0.1
B1463	b1463	0	0	0	0.1	0.2
B1464	yddE	0	0	-0.2	0.1	0
B1465	narV	364	0.1	0.1	0.1	0.1
B1466	narW	364	-0.02	0.06	-0.17	0.12
B1467	narY	364	0.16	0.14	0.03	-0.04
B1468	narZ	364	0.4	-0.1	0.2	0.3
B1468	narZ	364	0	-0.1	-0.2	0
B1469	narU	0	0.09	0.03	0.23	-0.09
B1470	b1470	0	0.2	0	0.1	0
B1471	b1471	0	-0.13	-0.31	-0.2	-0.33
B1472	b1472	0	0	0.2	0.2	0.2
B1473	yddG	0	0.1	-0.3	0.3	-0.1
B1474	fdnG	170	0.2	-0.1	0	0
B1475	fdnH	170	-0.7	-0.3	-0.3	-0.1
B1476	fdnI	170	0.2	0	0	0.2
B1477	yddM	0	0.1	0	0	0
B1478	adhP	0	0.09	0.15	0.15	0.05
B1479	sfcA	0	0.1	0	0	0
B1480	rpsV	511	0.02	-0.04	0.09	0.28
B1481	b1481	0	-0.5	0.2	-0.2	-0.2
B1482	osmC	386	0.4	0.4	0.3	0.2
B1483	b1483	134	0.1	0.2	0.2	0
B1484	b1484	134	0.06	0.22	0.21	-0.07
B1485	b1485	134	0.2	0.2	0	0
B1486	b1486	134	-0.15	0.19	-0.09	0.03
B1487	b1487	134	0.2	0.4	0	0.2
B1488	b1488	134	0.1	0.3	0.1	0.1
B1489	b1489	0	0.02	-0.05	-0.17	0.05
B1490	b1490	0	-0.13	0.22	-0.09	-0.18
B1491	b1491	0	-0.1	-0.1	-0.1	0.24
B1492	xasA	209	0.1	-0.1	0.1	-0.1
B1493	gadB	209	0	0.52	-0.1	-0.1
B1494	pqqL	0	-0.23	0.15	-0.13	-0.06
B1495	yddB	0	0.06	0.07	-0.06	0.03
B1496	yddA	0	-0.21	-0.23	-0.08	0.03
B1497	b1497	0	-0.17	-0.14	-0.1	0.05
B1498	b1498	0	0.1	0.5	0.5	0.7
B1499	b1499	0	0.15	0.21	0.55	0.01
B1500	b1500	0	0.36	0.05	-0.09	-0.09
B1501	b1501	0	-0.16	0.22	-0.04	-0.16
B1502	b1502	0	-0.2	-0.3	0.3	0
B1503	b1503	0	0.2	0.2	0.3	0.1
B1504	b1504	0	-0.1	0.1	-0.1	0.1
B1505	b1505	0	0.1	0	-0.1	0.1
B1506	b1506	0	0.2	-0.1	0.2	0
B1507	hipA	255	0.3	0.1	-0.1	0.1
B1508	hipB	255	-0.3	-0.3	-1.1	-0.1
B1508	hipB	255	-0.3	-0.1	-0.1	0.1
B1509	b1509	0	-0.1	-0.2	0	0.1
B1510	ydeK	0	0.03	0.12	0.07	0.08
B1510	ydeK	0	0	0.6	0	-0.1
B1511	ydeV	0	-0.2	-0.2	-0.1	-0.1
B1512	ydeW	0	0.11	0	-0.14	-0.17
B1513	b1513	0	-0.1	0.5	-0.3	-0.1
B1514	ydeY	0	-0.16	-0.08	-0.01	-0.05
B1515	ydeZ	0	-0.07	0.57	-0.16	-0.18
B1516	b1516	0	0.11	0.12	0.01	0.01
B1517	yneB	0	-0.3	-0.2	-0.1	0.1
B1518	b1518	0	0	0.1	0.2	0.1
B1519	b1519	0	0.14	-0.08	0.1	0.1
B1520	b1520	0	0.3	0.1	0.5	0.3
B1521	uxaB	563	-0.1	-0.31	-0.2	0.1
B1522	b1522	0	-0.5	-0.2	-0.5	-0.2
B1523	b1523	0	0.14	0.41	0.03	0.01
B1524	yneH	0	-0.1	-0.1	0	-0.1
B1525	b1525	0	0	0.2	0	0
B1526	yneJ	0	-0.1	-0.1	-0.1	-0.1
B1527	b1527	0	-0.13	-0.03	-0.29	0.1
B1528	ydeA	0	0.15	0.4	0.29	0.18
B1529	ydeB	0	-0.1	0.09	0.15	0.06
B1530	marR	320	-0.1	-0.1	0.1	-0.1
B1531	marA	320	-0.4	-0.1	0.3	0
B1532	marB	320	-0.4	0	-0.4	-0.6
B1533	ydeD	0	-0.02	-0.12	-0.09	0.13
B1534	ydeF	0	-0.02	0.28	0.02	0.03
B1535	ydeH	0	0.3	0	-0.2	0.1
B1536	ydeI	0	0.3	0.1	-0.1	0.3
B1537	ydeJ	0	0	0.4	0	-0.2
B1538	dcp	0	0.2	0	0.1	0.2
B1539	ydfG	0	-0.3	-0.1	-0.1	0.1
B1540	ydfH	0	0.2	0.1	0.2	0.3
B1541	b1541	0	-0.2	-0.3	-0.2	0
B1542	ydfI	0	0	0.03	0.05	0.1
B1543	b1543	0	0.05	-0.05	-0.03	0.09
B1544	ydfK	0	-0.3	-0.3	-0.1	0.1
B1545	b1545	0	-0.4	-0.3	-0.2	-0.2
B1546	ydfM	0	0.1	-0.1	0.1	0.1
B1547	b1547	0	0.08	-0.01	0.4	0.37
B1548	nohA	0	0	0	0.2	0.2
B1549	ydfO	0	0.1	-0.2	-0.1	-0.1
B1550	b1550	0	0.3	0.1	0.1	0.48
B1550	b1550	0	-0.1	-0.1	0.1	0.1
B1551	b1551	0	0.36	0.14	0	0.13
B1552	cspI	0	0.27	-0.07	0.07	0.19
B1553	b1553	0	0.05	0.23	0.05	-0.06
B1554	b1554	0	-0.03	-0.07	-0.02	0.25
B1555	b1555	0	0.3	0.3	-0.2	-0.1
B1556	b1556	0	-0.4	-0.2	-0.2	0
B1557	cspB	0	-0.2	-0.3	0	-0.6
B1558	cspF	0	0	0	0	0
B1559	b1559	0	0.1	0.1	0.1	0.1
B1560	b1560	0	0.2	0	0	0
B1561	rem	0	0.3	0.3	0.3	0.1
B1562	relF	0	0.1	-0.1	-0.1	0.1
B1563	relE	0	-0.4	-0.2	-0.2	0
B1564	relB	0	-0.3	-0.1	0.1	0.3
B1565	b1565	0	0.3	-0.1	0.3	0.1
B1566	flxA	194	-1.9	-1.9	-1.7	-1.3
B1567	b1567	0	0.3	0.1	0.2	-0.1
B1568	b1568	0	0.1	-0.2	0.1	0
B1569	dicC	0	0	-0.3	-0.1	0.1
B1570	dicA	0	-0.3	-0.3	-0.2	-0.5
B1571	ydfA	0	0.2	0	0	-0.2
B1572	ydfB	0	-0.2	-0.2	-0.3	0.1
B1573	ydfC	0	0.5	0.4	1.1	0.5
B1575	dicB	0	0.2	-0.2	-0.1	0.2
B1576	ydfD	0	0.29	0.03	-0.29	0.31
B1577	ydfE	0	0.02	0.09	0.03	0.02
B1578	b1578	0	-0.4	-0.2	-0.2	0
B1579	b1579	0	0.1	0.3	-0.1	0.1
B1580	rspB	0	-0.2	0	0.1	0
B1581	rspA	0	-0.1	0.1	0.1	0
B1582	b1582	0	0.2	0.2	0	0
B1583	b1583	0	0	-0.2	0.2	-0.1
B1584	speG	0	0	-0.1	-0.1	-0.2
B1584	speG	0	-0.2	0.1	-0.1	-0.1
B1585	ynfC	0	0	-0.2	0.2	0.1
B1586	b1586	0	0	-0.2	-0.1	0
B1589	b1589	596	0	0.1	0.1	-0.1
B1590	b1590	596	-0.15	-0.12	-0.18	-0.13
B1591	b1591	596	-0.4	-0.6	-0.2	0.2
B1592	b1592	0	0.4	0.5	-0.2	-0.2
B1593	b1593	0	0	-0.3	-0.1	-0.2
B1594	mlc	0	0.5	0.4	0.3	0.3
B1595	ynfL	0	-0.03	-0.18	-0.15	0.06
B1596	ynfM	0	-0.04	0.01	-0.02	0.02
B1597	asr	67	0.2	0	0	-0.2
B1598	b1598	0	0.1	0.3	0.2	0.3
B1599	b1599	0	-0.2	0.2	0	0
B1600	b1600	0	0.2	0	0	0
B1601	b1601	0	0.12	-0.03	-0.09	0.12
B1602	pntB	412	-0.2	0.3	0.1	0.1
B1603	pntA	412	0.3	0.1	0.1	0.1
B1604	b1604	0	0	-0.2	0	-0.2
B1605	b1605	0	0.27	0.2	0.04	0.18
B1606	ydgB	0	-0.3	-0.2	-0.2	-0.1
B1607	ydgC	0	0.1	-0.2	0.1	0.1
B1608	rstA	0	0	-0.2	0	0
B1609	rstB	0	0.02	0.18	0.16	0.01
B1610	tus	0	-0.1	0	0.1	0
B1611	fumC	205	0	0	-0.2	-0.2
B1612	fumA	204	-0.1	-0.5	-0.1	0.3
B1613	manA	0	-0.2	-0.2	-0.2	0
B1614	ydgA	0	0.2	0.4	0.2	0.2
B1615	uidC	0	0.1	-0.1	0.3	0.1
B1616	uidB	0	0.1	0	0.2	0.1
B1617	uidA	0	0.1	0.3	0.2	0.2
B1618	uidR	0	0.1	0.3	0.1	-0.1
B1619	hdhA	0	0	0	0	0.1
B1620	malI	312	-0.4	-0.4	-0.6	0
B1621	malX	317	0	-0.1	-0.1	-0.1
B1622	malY	317	0.1	0.1	0.1	0
B1623	add	0	0.1	0	0	0
B1624	b1624	0	0	0	-0.2	-0.2
B1625	b1625	0	0	-0.2	-0.1	-0.2
B1626	b1626	0	0	0	0.1	0.1
B1627	b1627	0	0.1	0.1	0.1	0.1
B1628	b1628	0	0.26	0.22	0.27	-0.05
B1629	b1629	0	0.2	0.3	0.5	0.3
B1630	ydgO	0	0.22	0.28	0.16	0.04
B1631	b1631	0	0.18	0.24	0.8	0.21
B1632	ydgQ	0	0.29	-0.28	0.26	0.26
B1633	nth	0	0.2	0	0.3	0.1
B1634	ydgR	0	0.1	0.1	0.3	0.1
B1635	gst	0	-0.3	-0.1	-0.1	0.1
B1636	pdxY	0	0	0.1	0.2	0.3
B1637	tyrS	0	0.2	0.2	0	0.4
B1638	pdxH	0	-0.2	-0.1	0.1	-0.1
B1639	ydhA	0	0.2	0.2	0.2	0.2
B1640	b1640	0	-0.1	-0.2	-0.1	-0.1
B1641	slyB	0	0	0	0	0
B1642	slyA	0	-0.3	-0.2	-0.1	-0.1
B1643	b1643	0	0.1	0.7	-0.1	-0.1
B1644	b1644	0	0.36	-0.27	0.01	0.05
B1645	b1645	0	0.4	0.8	0.1	0.2
B1646	sodC	0	0.1	-0.1	-0.3	-0.3
B1647	b1647	0	-0.1	-0.3	-0.1	0.1
B1648	b1648	0	0.2	0.6	0.2	0
B1649	b1649	0	-0.01	-0.08	0.12	0.13
B1651	gloA	0	0.2	0.2	-0.1	-0.1
B1652	rnt	460	-0.5	-0.4	-0.1	0.1
B1653	lhr	460	0	0.1	0.2	0
B1653	lhr	460	0.4	0	0.3	0
B1654	ydhD	0	0.2	-0.2	-0.1	0
B1655	ydhO	0	0	-0.2	-0.2	-0.4
B1656	sodB	0	-0.1	-0.2	-0.1	0.1
B1657	b1657	0	0	0.16	0.08	0.13
B1658	purR	437	0	0.2	-0.1	0.3
B1659	ydhB	0	0.09	0.1	0.05	0.18
B1660	ydhC	0	-0.32	-0.53	-0.46	-0.44
B1661	cfa	90	-0.5	-0.4	-0.3	-0.1
B1663	ydhE	0	-0.1	0.1	0.1	0.1
B1664	b1664	0	0.2	0.2	0.3	0
B1667	b1667	0	-0.4	0	-0.2	-0.2
B1668	b1668	0	-0.11	0.03	0.08	0.18
B1669	b1669	0	-0.18	0.38	-0.06	-0.19
B1670	ydhU	0	-0.08	-0.12	0.11	0.1
B1671	b1671	0	0	0.8	-0.2	-0.2
B1672	b1672	0	-0.1	0	-0.1	0
B1673	b1673	0	-0.4	0.55	-0.4	-0.2
B1674	b1674	0	0.1	-0.1	0.1	0.1
B1675	b1675	0	0.1	0.3	0.1	-0.1
B1677	lpp	0	0.1	0.2	0.2	0.2
B1678	ynhG	0	0.03	0.21	0.25	0.24
B1679	ynhA	516	0.1	0.2	0.1	-0.2
B1680	b1680	516	-0.17	0.18	0.01	0.05
B1681	ynhC	516	0.32	0.12	0.15	0.17
B1682	ynhD	516	0.2	0.3	0.1	-0.2
B1683	ynhE	516	0.3	0.1	0.2	0.3
B1684	ydiC	516	0.1	0.5	0.1	-0.1
B1685	b1685	0	0	-0.1	-0.2	0
B1686	b1686	0	-0.2	0.1	-0.3	-0.3
B1687	ydiJ	0	-0.1	-0.2	-0.1	-0.1
B1688	b1688	0	0.1	0.5	-0.1	-0.1
B1689	b1689	0	-0.23	-0.2	0	0.24
B1690	b1690	0	0.27	0.5	0.05	-0.17
B1691	b1691	0	0.01	-0.03	0.11	0.03
B1692	ydiB	0	0.05	0.2	-0.04	-0.09
B1693	aroD	0	0	0.2	-0.1	-0.4
B1694	ydiF	0	-0.4	0.75	-0.3	-0.3
B1695	b1695	0	-0.13	-0.09	-0.11	0.05
B1696	b1696	0	-0.17	-0.01	0.03	0.01
B1697	ydiQ	582	-0.1	-0.1	0	-0.1
B1698	ydiR	582	-0.1	0.1	0.1	0
B1699	ydiS	582	-0.1	0.7	-0.1	-0.1
B1700	ydiT	582	0.1	-0.3	0.1	0.2
B1701	ydiD	582	-0.11	0.02	-0.09	-0.04
B1702	ppsA	417	0.6	1	0.7	0.6
B1703	ydiA	0	-0.1	0.2	0.1	0
B1704	aroH	51	0.28	-0.02	-0.04	0.07
B1705	ydiE	0	-0.1	-0.1	0.2	0.1
B1706	b1706	0	0.2	0.5	0.2	0
B1707	b1707	0	0.09	-0.01	-0.05	0.08
B1708	nlpC	0	0.3	0.2	-0.1	0.2
B1709	btuD	80	0.21	0.22	0.21	0.37
B1710	btuE	80	0.3	0.4	0.1	-0.2
B1711	btuC	80	0.2	-0.06	0.1	0.28
B1712	himA	402	-0.1	0	0.2	0.4
B1713	pheT	402	0.1	0	0.1	0
B1714	pheS	402	-0.1	-0.1	0	0.2
B1715	pheM	0	0.3	-0.2	-0.7	0.3
B1716	rplT	526	-0.4	-0.4	-0.4	0
B1717	rpmI	526	-0.2	-0.2	0	-0.1
B1718	infC	526	-0.3	0	-0.1	-0.1
B1719	thrS	526	-0.6	-0.9	-0.3	-0.3
B1720	b1720	0	-0.1	0.5	0.31	-0.3
B1721	b1721	0	0.16	-0.07	-0.19	0.01
B1722	b1722	0	0	0.4	0.1	0
B1723	pfkB	0	-0.2	-0.5	0	0.2
B1724	b1724	0	0.1	0.1	0.1	0.3
B1725	b1725	0	-0.2	0	-0.1	-0.3
B1726	b1726	0	0.1	-0.2	0	0.1
B1727	yniC	0	-0.1	0.1	0	-0.3
B1728	b1728	0	-0.1	0.1	0	0.2
B1729	b1729	0	-0.1	0.4	0.1	-0.1
B1730	b1730	0	-0.2	0.77	-0.2	0
B1731	b1731	88	0.1	-0.1	0	-0.2
B1732	katE	0	0.1	0.5	0.1	0.5
B1732	katE	0	0.2	0	0	0
B1733	ydjC	89	-0.3	0.6	-0.1	-0.1
B1734	celF	89	-0.16	-0.2	-0.18	0.19
B1735	celD	89	0	2.59	0	0.2
B1736	celC	89	0.2	0.5	0.1	0.1
B1737	celB	89	0.1	-0.2	0.1	-0.1
B1738	celA	89	-0.1	-0.4	-0.2	-0.2
B1739	osmE	387	0.1	0	0.3	0.3
B1740	nadE	0	0.1	0.1	0.3	0.1
B1741	b1741	0	0.21	0	0	0.2
B1742	b1742	0	-0.4	0	-0.4	-0.4
B1743	spy	0	0.18	-0.08	0.12	0.22
B1744	ydjS	68	-0.11	0.73	0.18	-0.03
B1745	b1745	68	0.02	0.12	0.06	0.18
B1746	b1746	68	0.85	0.28	-0.11	0.04
B1747	b1747	68	0.1	0.56	0.1	-0.1
B1748	cstC	68	0.1	0.5	0.1	-0.1
B1749	xthA	0	0.1	-0.4	-0.1	0
B1750	ydjX	0	0.17	-0.01	-0.03	0.09
B1751	ydjY	0	0	0.7	0.1	0.1
B1752	ydjZ	0	-0.1	0	-0.1	0.1
B1753	ynjA	0	0	0.1	0	-0.2
B1754	b1754	0	-0.07	-0.01	-0.09	0.05
B1755	b1755	0	-0.2	0.58	-0.1	-0.1
B1756	b1756	0	0.1	-0.01	0.14	0.22
B1757	b1757	0	-0.07	-0.18	-0.04	0.14
B1758	b1758	0	-0.6	0.2	0.3	0
B1759	b1759	0	0	0.3	0.1	-0.3
B1760	b1760	0	-0.3	-0.2	-0.2	-0.1
B1761	gdhA	0	0	-0.2	-0.2	0
B1762	b1762	0	-0.1	0.7	0	-0.1
B1763	topB	583	0.2	0.3	0.3	0.2
B1764	selD	583	-0.2	-0.2	-0.1	-0.1
B1765	ydjA	583	0	0	0	-0.2
B1766	sppA	0	0.1	0.2	0.2	0
B1767	ansA	27	0	0.23	0.1	-0.22
B1768	ydjB	27	-0.1	0.5	0	0.1
B1769	ydjE	0	0.06	-0.07	0.01	0.04
B1770	b1770	0	-0.12	0.2	-0.01	0.04
B1771	b1771	0	0.06	0.29	-0.04	-0.19
B1772	b1772	0	-0.12	-0.11	0.02	0.09
B1773	b1773	0	-0.3	0	0	-0.1
B1774	ydjJ	0	0.25	0.04	-0.2	-0.01
B1775	b1775	0	-0.01	0.01	-0.03	0.07
B1776	b1776	0	0.02	0.02	0.06	-0.02
B1778	yeaA	0	-0.4	-0.6	-0.4	-0.2
B1779	gapA	0	0.1	0.1	0.1	-0.1
B1780	yeaD	0	0	0	0	-0.2
B1781	b1781	0	-0.1	-0.2	-0.1	0
B1782	yeaF	0	0.1	-0.2	0.1	0
B1783	yeaG	584	0.3	1.03	0.3	0.5
B1784	yeaH	584	-0.1	0.1	0.1	0.34
B1785	yeaI	0	0.2	-0.1	0.2	0.1
B1786	yeaJ	0	-0.07	-0.15	0.11	0.01
B1787	yeaK	0	-0.15	0	0.14	0.17
B1788	b1788	0	0	0.6	0	-0.4
B1789	yeaL	0	0.2	0.6	0	-0.1
B1790	yeaM	0	-0.06	-0.08	-0.13	0.1
B1791	yeaN	0	-0.1	0.7	0	-0.1
B1792	yeaO	0	0	0.2	0.1	0.2
B1793	yoaF	0	0.3	0.2	0.1	-0.1
B1794	yeaP	0	0.1	0.1	0.1	0.1
B1795	yeaQ	0	0.1	0.3	-0.1	-0.3
B1796	yoaG	0	0.3	0.1	0.1	0
B1797	yeaR	0	-0.1	0.2	0.2	0.3
B1798	yeaS	0	0.2	-0.2	0	0
B1799	yeaT	0	0	0.1	0	0.1
B1800	yeaU	0	0	0.1	-0.3	0.2
B1801	yeaV	0	-0.02	0.32	0.18	-0.26
B1802	yeaW	0	0.2	0.5	0.2	0
B1803	yeaX	0	-0.2	0.8	0	0.2
B1804	rnd	0	0	0.23	-0.22	0
B1804	rnd	0	0.3	0.1	0.3	0.1
B1805	fadD	166	-0.24	0.24	0.02	-0.12
B1806	b1806	0	0.2	-0.3	-0.1	-0.1
B1807	yeaZ	0	0	0.4	0.2	-0.1
B1808	b1808	0	0	0	-0.1	0
B1808	b1808	0	-0.5	-0.3	0.1	0.1
B1809	b1809	0	0	-0.2	0.2	0.2
B1810	b1810	0	0.1	0.1	0.1	-0.1
B1811	b1811	0	0.1	-0.1	0.1	0.1
B1812	pabB	0	-0.1	0.1	0.1	0.3
B1813	yeaB	0	-0.1	0.1	-0.1	-0.1
B1814	sdaA	487	0.2	0.1	0.2	0.1
B1815	b1815	0	0	-0.2	0	0.2
B1816	yoaE	0	0.1	-0.1	0.1	-0.3
B1817	manX	319	0.3	0.1	0	0.2
B1818	manY	319	0	-0.2	-0.2	-0.4
B1819	manZ	319	0.2	0.3	0.1	0.2
B1820	b1820	0	-0.2	-0.1	0.1	-0.1
B1821	b1821	0	-0.4	0.2	-0.1	-0.4
B1822	yebH	0	-0.07	0.04	0.21	0
B1823	cspC	0	0.2	-0.2	0.1	0.4
B1824	b1824	0	-0.4	-0.9	-0.4	-0.6
B1825	b1825	0	-0.2	0.1	0	0.1
B1826	b1826	0	0	-0.2	0	-0.2
B1827	b1827	0	0.1	0.3	0.1	0.1
B1828	b1828	0	0.05	-0.21	-0.03	-0.02
B1829	htpX	264	0.5	0.1	0.3	0.5
B1830	prc	0	-0.1	0.1	0.1	0.3
B1831	yebJ	0	0	0.1	0.3	0.5
B1832	b1832	0	0.2	-0.2	0	-0.2
B1833	b1833	0	0.1	-0.1	0.1	0.3
B1834	b1834	0	0.2	0.55	0	0
B1834	b1834	0	-0.2	0.1	0.2	0.34
B1835	yebU	0	0.1	0.46	0.22	0
B1836	b1836	0	0.1	-0.1	0.2	0.1
B1837	b1837	0	-0.1	0.3	-0.1	-0.1
B1838	pphA	0	0.22	0.12	0.21	0.2
B1839	b1839	0	-0.2	0	-0.2	-0.1
B1840	b1840	0	0.1	0	-0.1	0.1
B1841	b1841	0	0.3	-0.1	0	0
B1842	holE	0	0.2	0	0.1	0.3
B1843	b1843	0	0.1	0.3	0.1	-0.1
B1844	b1844	0	0	-0.1	-0.5	0.2
B1845	ptrB	0	0.1	0.2	0	-0.1
B1846	yebE	0	0	0.2	0.3	0.2
B1847	yebF	0	0	0.2	0.2	0.1
B1848	yebG	0	0.1	0.1	0.2	-0.1
B1849	purT	0	0.05	0.3	0.06	0.13
B1850	eda	153	0.1	-0.3	-0.1	0
B1851	edd	153	0.1	0.1	0	-0.2
B1851	edd	153	-0.1	0.1	-0.3	-0.3
B1852	zwf	600	0.1	-0.3	-0.6	0.1
B1853	yebK	0	0	0.2	0	0.2
B1854	pykA	0	0.2	0	0	0
B1854	pykA	0	-0.1	0.5	0.1	0.1
B1855	msbB	0	0.2	0.3	0.2	0.2
B1856	yebA	0	0	0.2	0.2	0.2
B1857	yebL	0	0.1	0.2	0	0.2
B1858	yebM	0	-0.17	0.14	0.11	-0.1
B1859	yebI	0	0.2	0	0.1	0.1
B1860	ruvB	486	0.14	0.14	0.04	0.02
B1861	ruvA	486	0	0	0.2	0
B1862	yebB	0	-0.1	0.3	0.1	-0.2
B1863	ruvC	0	0.4	0.4	0.2	0.2
B1864	yebC	0	0.2	0.2	0.2	0.2
B1865	ntpA	0	0	-0.2	-0.2	0.2
B1866	aspS	0	0.3	0.4	0.2	0.3
B1867	yecD	0	0.1	0.1	-0.1	-0.3
B1868	yecE	0	-0.06	0.09	0.08	0.06
B1869	yecN	0	-0.3	0.3	0	-0.53
B1870	yecO	0	0.23	0.17	0.15	0.06
B1871	yecP	0	0	0.54	0.1	-0.1
B1872	bisZ	0	0.13	0.18	0.14	-0.15
B1873	yecK	0	-0.11	-0.26	-0.1	0.14
B1873	yecK	0	-0.1	0.1	0	0.1
B1874	cutC	116	0	-0.1	0	0.1
B1875	yecM	0	0.11	-0.07	0.25	0.11
B1876	argS	0	0.3	0.4	0.4	0.3
B1877	yecT	0	-0.2	-0.1	-0.2	-0.4
B1878	flhE	0	0	0.2	-0.1	0.1
B1879	flhA	0	-1.01	-1.36	-1	-1.38
B1880	flhB	0	-0.52	-1.31	-0.67	-0.55
B1881	cheZ	0	-1.6	-1.74	-1.77	-1.4
B1882	cheY	0	-0.9	-2.29	-1.5	-1.4
B1883	cheB	0	-1.1	-1	-0.7	-1.5
B1884	cheR	0	-1.28	-2.08	-1.65	-1.4
B1885	tap	0	-2.8	-4.03	-3	-3.02
B1886	tar	0	-2.52	-3.08	-2.96	-3.34
B1887	cheW	347	-1.92	-1.9	-1.3	-1.7
B1888	cheA	347	-2.05	-2.9	-2.47	-2.86
B1889	motB	347	-1.25	-1.28	-1.09	-1.31
B1890	motA	347	-0.85	-1.48	-1.26	-1.33
B1891	flhC	188	-0.58	-1.25	-1.01	-0.65
B1892	flhD	188	-0.5	-0.6	-0.7	-0.5
B1893	insB_5	0	0.1	-0.3	-0.2	0.1
B1894	insA_5	0	0.4	-0.1	0.2	0
B1895	yecG	0	-0.2	-0.2	0	-0.2
B1896	otsA	389	0.13	-0.03	0.12	0.28
B1897	otsB	389	0.1	0.28	0.27	0.09
B1898	araH_2	34	-0.3	-0.4	0.1	-0.5
B1899	araH_1	34	-0.07	0.19	0.05	0.09
B1900	araG	34	0	-0.06	-0.04	-0.17
B1901	araF	34	0	0.1	0.1	-0.1
B1902	yecI	0	0.2	0.3	0.1	-0.1
B1903	b1903	0	-0.2	-0.2	-0.2	-0.2
B1904	b1904	0	-1	-1.81	-1.1	-1.6
B1905	ftn	0	-0.3	-0.3	-0.3	-0.3
B1906	yecH	0	0	0.1	0	0.1
B1907	tyrP	544	-0.1	0.14	0.17	-0.1
B1908	yecA	0	-0.3	-0.1	-0.1	-0.3
B1912	pgsA	0	0	-0.2	-0.1	0
B1913	uvrC	0	0.4	0.2	0.2	0.2
B1914	uvrY	0	0	-0.1	-0.1	0
B1915	yecF	0	0.1	0.1	0	0.2
B1916	sdiA	0	0.1	0	0.1	0.3
B1917	yecC	0	0.15	0.34	-0.15	-0.14
B1918	yecS	0	0.16	-0.02	-0.1	0
B1919	yedO	0	-0.4	-0.3	-0.2	-0.1
B1920	fliY	189	-0.9	-1.1	-1	-0.9
B1921	fliZ	189	-3.38	-3.36	-3.2	-2.9
B1922	fliA	189	-3.32	-3.76	-3.6	-3.59
B1923	fliC	0	-4.2	-4.82	-5.42	-4.4
B1924	fliD	190	-3.77	-3.96	-3.73	-3.53
B1925	fliS	190	-1.84	-1.83	-1.7	-1.2
B1926	fliT	190	-0.6	-1.6	-0.8	-0.6
B1927	amyA	0	-0.1	-0.1	-0.31	-0.3
B1928	yedD	0	-0.1	-0.2	0.1	0.1
B1929	yedE	0	-0.2	0.3	0	-0.1
B1930	yedF	0	0	0	0	0
B1931	yedK	0	-0.1	0.1	0.2	0.1
B1932	yedL	0	0	0.1	0	0
B1933	b1933	0	0.2	-0.1	0.1	0.1
B1934	yedN	0	0.1	0	0.1	0.1
B1935	yedM	0	0.2	-0.1	0	-0.1
B1936	b1936	0	-0.2	-0.5	-0.2	-0.5
B1937	fliE	0	0.1	-0.2	0.2	0.2
B1938	fliF	191	-1.6	-3.1	-2.07	-2.02
B1939	fliG	191	-2.54	-3.14	-2.29	-1.9
B1940	fliH	191	-2.23	-3.02	-2.44	-2.22
B1941	fliI	191	-1.31	-1.7	-1.54	-1.36
B1942	fliJ	191	-1.21	-2.01	-1.38	-1.34
B1943	fliK	191	-2.07	-2.64	-2.22	-1.48
B1944	fliL	192	-1.4	-1.6	-1.7	-1.1
B1945	fliM	192	-2.47	-3.26	-2.49	-2.41
B1946	fliN	192	-1.24	-2.01	-1.28	-0.85
B1951	rcsA	446	-0.3	-0.1	-0.1	0
B1952	dsrB	0	-0.1	-0.3	0.1	-0.1
B1953	b1953	0	0.2	0	0	0
B1955	b1955	0	0	0.52	0.02	-0.12
B1956	b1956	0	0.09	0.17	0.19	0.09
B1957	b1957	0	0	0	0	0
B1958	yedI	0	0.1	0	-0.1	0.1
B1959	yedA	0	0	0.5	0.1	-0.2
B1960	vsr	131	-0.1	0.1	-0.1	0.1
B1961	dcm	131	0	-0.2	0.2	0.1
B1962	yedJ	0	-0.01	-0.25	-0.27	-0.21
B1963	b1963	0	0	0.4	0	-0.1
B1964	b1964	0	0	0.2	0.2	0
B1965	b1965	0	0.3	0.1	0.2	0.1
B1966	b1966	0	-0.1	0.1	0.1	0.1
B1967	yedU	0	0	0.26	0.22	0.1
B1968	yedV	0	0.28	0.07	0	0.05
B1969	yedW	0	0.1	-0.1	0.1	0.1
B1970	b1970	0	0	0	-0.2	-0.2
B1971	b1971	0	0.1	-0.1	0.1	0.1
B1971	b1971	0	-0.3	-0.1	0	0.2
B1972	b1972	0	0	0.4	0.2	0
B1973	b1973	0	0.1	0	0	0
B1974	yodB	0	0.08	0.4	-0.07	-0.14
B1976	b1976	0	0.1	0.1	0.1	0.1
B1978	b1978	0	-0.5	0.7	-0.1	0.1
B1979	b1979	0	0.1	-0.1	0	0.3
B1980	b1980	0	-0.1	0.46	-0.1	-0.24
B1981	shiA	0	-0.18	-0.15	0	0.14
B1982	amn	0	-0.3	-0.4	-0.2	-0.1
B1983	b1983	0	0.1	-0.1	0.1	0.1
B1985	yeeO	0	0.1	0.4	0.1	0
B1987	cbl	86	0.05	0.61	-0.22	-0.09
B1988	nac	355	-0.28	-0.06	0.08	0.04
B1990	erfK	0	0.22	0.26	0.25	0.1
B1991	cobT	100	0	0	0.2	0
B1992	cobS	100	-0.1	-0.26	-0.1	-0.13
B1993	cobU	100	0.3	-0.1	0.1	0.1
B1994	trs5_6	0	0.5	0.5	0.6	0
B1995	b1995	0	0.1	-0.1	0.1	0
B1996	yi22_3	0	0	-0.2	-0.2	0
B1997	yi21_3	0	0.3	0.1	0.3	0.2
B1998	b1998	0	0.1	0.1	0.1	-0.1
B1999	yeeP	0	0.3	0	0.1	0.1
B2000	flu	15	0.1	-0.2	-0.1	0.1
B2001	b2001	0	0	-0.2	-0.2	-0.3
B2002	yeeS	0	0.21	0	0.2	0.22
B2003	yeeT	0	-0.2	0.2	0	0
B2004	yeeU	0	-0.2	0.2	0	0
B2005	yeeV	0	0.3	0.1	0.1	0.2
B2006	yeeW	0	0.3	-0.5	-0.1	0.3
B2007	yeeX	0	0.1	0	0.1	0.1
B2008	yeeA	0	-0.21	0.11	-0.12	0.06
B2009	sbmC	0	0.2	0.4	0	0
B2010	dacD	0	0	-0.2	0	0.4
B2011	sbcB	0	0.2	0	0.2	0.1
B2012	yeeD	0	0.1	0.3	0	0.2
B2013	yeeE	0	0.2	0.5	0	0
B2014	yeeF	0	0.01	0.11	0.09	0.17
B2015	yeeY	0	0.1	0.5	-0.1	-0.1
B2016	b2016	0	-0.2	0	0	0
B2017	yefM	0	-0.2	-0.2	0.2	0.2
B2018	hisL	0	0	-0.2	0.1	0.3
B2019	hisG	256	0.2	0.1	0.3	0.2
B2020	hisD	256	0.1	0.2	0.2	0.2
B2021	hisC	256	0.2	0.2	0.4	0.2
B2022	hisB	256	-0.1	0.1	0.1	0.1
B2023	hisH	256	0.1	0.1	0.2	0
[truncated: 2,278 more rows]
