# Supplementary material for: Operon information improves gene expression estimation for cDNA microarrays
Source: BMC Genomics. 2006 Apr 21;7:87. doi: 10.1186/1471-2164-7-87 (PMC1513396; doi:10.1186/1471-2164-7-87)
Supplement: Additional File 3 — Result.txt – The result for E. coli motility data, including posterior mean of proposed method, sample mean and SAM t statistics [file 1471-2164-7-87-S3.txt]

Name	BID	Operon ID	posterior mean	sample average	SAM t
thrL	B0001	525	0.131107409472733	0.075	0.396613568456492
thrA	B0002	525	0.299233336826454	0.325	1.95512726519414
thrB	B0003	525	0.25538889583858	0.275	1.45424975100714
thrC	B0004	525	0.176292654137702	0.15	0.784397443308052
yaaA	B0006	0	-0.00798504710745107	0	0
yaaJ	B0007	0	0.0781024764834566	0.075	0.330949256530617
talB	B0008	0	-0.0779123411051461	-0.075	-0.330949256530617
mog	B0009	0	0.125204928314211	0.125	0.551582094217696
yaaH	B0010	0	0.254432554240031	0.25	1.30732907218009
yaaH	B0010	0	-0.124421538809446	-0.125	-0.612310252488475
b0011	B0011	0	-0.0115299474388222	-0.01	-0.0466228451431238
htgA	B0012	262	-0.00424413308673096	-0.005	-0.0297895451184378
yaaI	B0013	0	-0.0133226902902296	-0.0075	-0.0287765226882692
dnaK	B0014	141	0.384609105416557	0.25	1.05497562868483
dnaK	B0014	141	0.453291870806796	0.45	2.35319232992416
dnaJ	B0015	141	0.549004198834932	0.6	3.29571789229153
yi81_1	B0016	0	0.449656241287570	0.45	1.97513846260992
yi82_1	B0017	0	0.178789538895123	0.175	0.857234353483866
gef	B0018	0	-0.2216914332819	-0.225	-0.734258753315256
nhaA	B0019	368	0.277622541858378	0.2775	1.57705671220271
nhaR	B0020	0	0.145035774150164	0.15	0.518340776500353
insB_1	B0021	0	0.149022344273115	0.15	0.728936255058287
insA_1	B0022	0	0.0701976876732871	0.075	0.306990506924217
rpsT	B0023	0	-0.0536863859837862	-0.05	-0.219459829178880
ribF	B0025	457	0.0853335791296776	-0.2	-1.41613384754207
ileS	B0026	457	0.349568270660648	0.5	2.35915528885655
lspA	B0027	457	0.247954535001402	0.25	1.30732907218009
lytB	B0029	457	0.24490003667192	0.25	0.858429260641441
lytB	B0029	457	0.288427330037043	0.325	1.59200665647004
yaaF	B0030	0	0.000910399768237282	0	0
dapB	B0031	0	-0.0730405753357945	-0.075	-0.396613568456492
carA	B0032	85	0.100939827582848	0.1	0.596348790519987
carB	B0033	1	0.129089347669931	0.15	0.784397443308052
caiF	B0034	83	-0.255687689232992	-0.25	-0.84264198341617
caiE	B0035	84	0.00639397744632779	0	0
caiD	B0036	84	-0.0330012369022120	-0.1	-0.401216596108094
caiB	B0038	84	0.00466401635285587	0	0
caiB	B0038	84	0.0614172726842633	0.0775	0.465410753972596
caiA	B0039	84	-0.0120827211988678	-0.0275	-0.136813560139329
caiA	B0039	84	0.0731256590847998	0.1	0.549286315381922
caiT	B0040	84	-0.0206857950685402	-0.0275	-0.169548131174382
caiT	B0040	84	0.0222503642550529	0.035	0.163923869389413
fixA	B0041	183	-0.0282120689658452	-0.075	-0.367386151493085
fixB	B0042	183	0.0437214643735287	0.0525	0.267363333054203
fixC	B0043	183	0.0531569123059394	0.1425	0.409523796069184
fixX	B0044	183	0.0435833237438897	0.05	0.261465814436017
yaaU	B0045	0	0.189655156669166	0.19	0.67375582887764
yabF	B0046	0	1.12866900984937	1.0825	0.934014761638992
kefC	B0047	0	0.149834584555321	0.1525	0.700676655084946
folA	B0048	0	0.0131223347939663	0.01	0.0550527081093559
apaH	B0049	518	0.147908732868657	0.125	0.551582094217696
apaH	B0049	518	0.194682080710446	0.2	1.41613384754207
apaG	B0050	518	0.181794010400903	0.1875	0.722131543470964
ksgA	B0051	518	0.239700615214586	0.275	1.45424975100714
pdxA	B0052	518	0.137956668845528	0.1	0.430076670444339
surA	B0053	518	0.146148154263160	0.1	0.389560340794943
imp	B0054	0	-0.0232572307540948	-0.025	-0.110316418843539
yabH	B0055	0	0.0228357078473218	0.025	0.132204522818831
yabP	B0056	0	0.0269567720364298	0.025	0.150394405014934
yabQ	B0057	0	0.0737631990095426	0.075	0.346853548835834
yabO	B0058	0	0.134520405792027	0.125	0.551582094217696
hepA	B0059	0	0.500675205096037	0.495	2.21637913019273
polB	B0060	0	0.148303156745917	0.15	0.728936255058287
araD	B0061	31	-0.138895099486662	-0.3	-1.00219322932617
araA	B0062	31	-0.00711596654652732	0.05	0.261465814436017
araA	B0062	31	-0.0817164643412692	0.05	0.120899931089294
araB	B0063	31	-0.134536217241033	-0.195	-0.871145725051606
araC	B0064	32	0.0442781917997585	0.0475	0.218134331340151
yabI	B0065	0	0.145215893717848	0.15	0.505585190049702
yabJ	B0066	0	0.148663215280525	0.15	0.784397443308052
yabK	B0067	0	-0.0818184098917338	-0.085	-0.454632173666166
tbpA	B0068	0	0.0494816076115912	0.05	0.273729224570117
yabN	B0069	0	0.00402561291858133	0	0
yabM	B0070	0	-0.141785201420148	-0.1475	-0.62818237063009
leuD	B0071	297	0.149899285557979	0.175	0.925431659731814
leuC	B0072	297	0.191772810376729	0.245	1.31558042136943
leuB	B0073	297	0.0706622355213913	0.0475	0.212214118560009
leuA	B0074	297	0.076263124419419	0.0675	0.421600500656242
leuL	B0075	297	0.00748858652268211	-0.1	-0.448673448527682
leuO	B0076	0	0.0570981752591536	0.055	0.237906478458409
ilvI	B0077	282	0.225459214435345	0.25	1.30732907218009
ilvH	B0078	282	0.142132661617833	0.125	0.751972025074668
fruL	B0079	0	0.196148498692119	0.175	0.46851709781868
fruR	B0080	0	-0.326945325454644	-0.325	-1.50303204495528
yabB	B0081	349	0.0991067820400971	-0.2	-0.897346897055363
yabC	B0082	349	0.0532108974504768	-0.1	-0.549286315381922
ftsL	B0083	349	0.137023595406317	-0.35	-1.20180096489802
ftsI	B0084	349	0.262304401785542	0.3	1.50780579729281
murE	B0085	349	0.218794371843277	0.225	1.18984070536948
murF	B0086	349	0.364872434997711	0.55	2.87612395879619
mraY	B0087	349	0.265929745345221	0.305	1.50591378288712
murD	B0088	349	0.347389789302214	0.45	2.35319232992416
ftsW	B0089	349	0.332511557981643	0.375	2.25591607522400
ftsW	B0089	349	0.143295056903577	-0.1	-0.346709859026284
murG	B0090	349	0.220955610260255	0.225	1.35354964513440
murC	B0091	349	0.300730245668561	0.35	1.83026070105212
ddlB	B0092	349	0.108784287045308	0.05	0.261465814436017
ftsQ	B0093	349	0.202476838004319	0.2	1.41613384754207
ftsA	B0094	349	0.111741146145016	0.075	0.451183215044801
ftsZ	B0095	349	0.194632051678994	0.175	0.772214931904774
lpxC	B0096	0	0.30486393252526	0.3	1.34602034558304
secA	B0098	491	0.299055990962815	0.4	2.01040772972374
secA	B0098	491	0.208794839876674	0.225	1.18984070536948
mutT	B0099	491	0.0561338593756828	-0.075	-0.396613568456492
yacG	B0101	0	-0.0983563557936994	-0.1	-0.318031088491896
yacF	B0102	0	0.000752157025458063	0	0
yacE	B0103	0	-0.0506510686461395	-0.05	-0.261465814436017
guaC	B0104	0	0.0484490531729129	0.05	0.261465814436017
hofC	B0106	0	-0.055281623455618	-0.0575	-0.245164005529423
hofB	B0107	0	-0.0249429122981742	-0.0175	-0.0893978961226612
ppdD	B0108	0	0.164460442520579	0.1575	0.596894857305005
nadC	B0109	0	-0.102169027603971	-0.1	-0.448673448527682
ampD	B0110	26	-0.0679692760011715	-0.1	-0.430076670444339
ampE	B0111	26	-0.0256673984787512	5.20417042793042e-18	2.29297267356421e-17
aroP	B0112	54	0.0438502673216925	0.0475	0.245388482352571
pdhR	B0113	398	-0.167209950995649	0.25	1.21489375843048
aceE	B0114	398	-0.332054632846193	-0.825	-2.95784954904556
aceF	B0115	398	-0.365962897240017	-0.45	-2.35319232992416
lpdA	B0116	398	-0.201922770399204	-0.15	-0.784397443308052
yacH	B0117	0	0.120127699836827	0.12	0.500941778606566
acnB	B0118	7	0.0995751959572063	0.1	0.549286315381922
yacL	B0119	0	0.0477687366441136	0.05	0.261465814436017
speD	B0120	509	-0.118660690781731	0	0
speE	B0121	509	-0.279231989618515	-0.525	-2.14893354846952
yacC	B0122	0	-0.0276553251842748	-0.025	-0.132204522818831
gcd	B0124	215	-0.126325897117569	-0.125	-0.661022614094153
hpt	B0125	0	-0.0519996620960263	-0.05	-0.261465814436017
yadF	B0126	0	-0.249257890471307	-0.25	-1.46974873581113
yadG	B0127	0	-0.248946779683009	-0.25	-1.21489375843048
yadH	B0128	0	-0.0780528746660975	-0.075	-0.396613568456492
yadH	B0128	0	-0.172845375395205	-0.175	-0.716311182823174
yadI	B0129	0	0.150581018962915	0.15	0.784397443308052
yadE	B0130	0	0.123438445189777	0.125	0.661022614094153
panD	B0131	0	0.180997636897328	0.175	0.716311182823174
yadD	B0132	0	0.124101485621156	0.125	0.661022614094153
panC	B0133	394	-0.0809431048127168	-0.075	-0.451183215044801
panB	B0134	394	-0.0921017943543784	-0.1	-0.502601932430935
yadC	B0135	0	-0.324166795477403	-0.325	-1.07863159959097
yadK	B0136	0	-0.608490663587197	-0.6	-1.67947603947468
yadL	B0137	0	-0.293719014490702	-0.3	-0.985128162766317
yadM	B0138	0	-0.0473873623343269	-0.05	-0.219459829178880
htrE	B0139	152	-0.0901586330012031	-0.085	-0.563646052937444
ecpD	B0140	152	-0.077386720590828	-0.0525	-0.270554273047002
ecpD	B0140	152	-0.159180664017211	-0.205	-0.926421128136918
yadN	B0141	0	-0.0208486393375735	-0.025	-0.132204522818831
folK	B0142	397	0.0218160154784220	-0.0375	-0.173706361392428
pcnB	B0143	397	0.135982366994504	0.175	0.925431659731814
yadB	B0144	0	0.00290004626740774	0	0
dksA	B0145	500	0.208378240157705	0.3	1.34602034558304
sfsA	B0146	500	0.078468506706889	0	0
yadP	B0147	0	-0.00231770243392916	0	0
mrcB	B0149	0	0.151384355352719	0.16	0.657646873391286
fhuA	B0150	180	0.338742832035503	0.55	2.87612395879619
fhuC	B0151	180	0.218160479668453	0.23	1.10149719804600
fhuD	B0152	180	0.0759228053404046	-0.02	-0.106509285748580
fhuB	B0153	180	0.184006312687225	0.15	0.54841167360028
hemL	B0154	0	0.0225224015353603	0.025	0.150394405014934
yadQ	B0155	0	0.0717424447892333	0.075	0.396613568456492
yadS	B0157	0	0.000275530775050018	0	0
yadT	B0158	0	0.0284039990194428	0.025	0.150394405014934
pfs	B0159	0	0.018305872006674	0.025	0.115617849611945
dgt	B0160	0	-0.252961202960762	-0.25	-1.30732907218009
htrA	B0161	0	-0.0777306335712994	-0.075	-0.451183215044801
yaeG	B0162	0	0.118881161790346	0.125	0.448159022582661
yaeH	B0163	0	0.165916806566257	0.175	0.657327388893752
yaeI	B0164	0	-0.0139050172942797	-0.015	-0.0627848750712579
b0165	B0165	0	0.0246001179973805	0.025	0.110316418843539
dapD	B0166	0	0.00519082090473858	0	0
glnD	B0167	0	0.0722457524108718	0.075	0.396613568456492
map	B0168	0	-0.0486538811648525	-0.05	-0.261465814436017
rpsB	B0169	471	-0.634408786196599	-0.675	-3.30647536343777
tsf	B0170	471	-0.525735132364026	-0.5	-2.74643157690961
pyrH	B0171	0	-0.276904655757828	-0.275	-1.45424975100714
frr	B0172	0	-0.0765868779333676	-0.075	-0.451183215044801
yaeM	B0173	0	0.0836893760849257	0.075	0.346853548835834
yaeS	B0174	0	0.177535600598733	0.175	0.925431659731814
yaeL	B0176	0	0.050243032588314	0.05	0.293949747162225
yaeT	B0177	0	-0.0494568871942743	-0.05	-0.293949747162225
hlpA	B0178	0	0.200687985691354	0.2	1.41613384754207
lpxD	B0179	0	0.321881864233977	0.325	1.59200665647004
fabZ	B0180	164	0.0269352068969036	0.025	0.150394405014934
lpxA	B0181	0	0.124962969393358	0.125	0.661022614094153
lpxB	B0182	0	0.400422678798941	0.4	2.83226769508413
rnhB	B0183	0	0.201498568967226	0.2	1.00520386486187
dnaE	B0184	0	0.423627692655360	0.425	2.55670488525387
dnaE	B0184	0	0.299456722227377	0.3	1.50780579729281
accA	B0185	1	0.0682258438163992	0.05	0.261465814436017
ldcC	B0186	295	0.267733253619516	0.3075	1.62332319892751
ldcC	B0186	295	0.145322167738966	0.05	0.210995125736967
yaeR	B0187	0	-0.0763689901172155	-0.075	-0.451183215044801
mesJ	B0188	0	0.204839742639090	0.2	1.09857263076384
yaeO	B0189	0	-0.152430549658747	-0.15	-0.881849241486676
yaeQ	B0190	0	0.000597042942529135	0	0
yaeJ	B0191	0	-0.277171916962915	-0.275	-1.21348060727893
cutF	B0192	0	0.177085663804348	0.175	0.857234353483866
yaeF	B0193	0	0.344028024605751	0.34	1.77952107815475
proS	B0194	0	0.0222485909876856	0.025	0.132204522818831
yaeB	B0195	0	-0.119273768795016	-0.1225	-0.630271399587035
rcsF	B0196	0	-0.223572790520836	-0.225	-1.10215845447926
yaeC	B0197	332	0.0249079107975079	0.075	0.330949256530617
yaeE	B0198	332	-0.0461811453739444	-0.2	-0.601115050993166
abc	B0199	332	-0.00450527795464572	0	0
yaeD	B0200	0	0.0772276494255214	0.075	0.346853548835834
yafB	B0207	0	-0.103040881151693	-0.1	-0.448673448527682
yafC	B0208	0	-0.0490544559147797	-0.05	-0.261465814436017
yafD	B0209	0	-0.0279871127932511	-0.025	-0.150394405014934
yafE	B0210	0	0.0233694319238553	0.025	0.105986966072816
dniR	B0211	0	0.199435218955546	0.2	1.00520386486187
gloB	B0212	0	-0.100505636150492	-0.1	-0.549286315381922
yafS	B0213	0	0.0515348260922879	0.0475	0.306454549962967
rnhA	B0214	0	0.0704520277682327	0.075	0.396613568456492
dnaQ	B0215	0	-0.0566680721305129	-0.055	-0.352045989908954
yafT	B0217	0	0.0698394006564661	0.075	0.396613568456492
yafU	B0218	0	-0.0369569309161524	-0.0375	-0.165698011423336
yafV	B0219	0	-0.122941221330003	-0.125	-0.551582094217696
ykfE	B0220	0	0.103079398061249	0.1	0.448673448527682
yafH	B0221	0	0.0287079351203222	0.025	0.132204522818831
gmhA	B0222	0	0.073895639805514	0.075	0.367386151493085
yafJ	B0223	0	-0.176543072068579	-0.175	-0.772214931904774
yafK	B0224	0	-0.127289742026818	-0.125	-0.661022614094153
yafQ	B0225	0	0.149477499951723	0.15	0.784397443308052
dinJ	B0226	0	-0.30065684623067	-0.3	-2.1242007713131
yafL	B0227	0	0.217063543716315	0.225	0.892512260385522
yafM	B0228	0	-0.0243236521897946	-0.025	-0.132204522818831
fhiA	B0229	0	0.0982496687861544	0.1125	0.314787074734681
mbhA	B0230	0	0.0784714601582795	0.0775	0.330061923551403
dinP	B0231	0	-0.0738400340898589	-0.075	-0.346853548835834
yafN	B0232	0	0.00121808749331239	0	0
yafO	B0233	0	0.398538257759695	0.4	1.41517305353664
yafP	B0234	0	0.175262502318800	0.175	0.925431659731814
b0235	B0235	0	-0.149364231821545	-0.15	-0.90890169481415
prfH	B0236	0	0.0992873467037044	0.1	0.448673448527682
pepD	B0237	0	-0.0475277948744756	-0.05	-0.261465814436017
gpt	B0238	0	0.196973604182604	0.2	1.00520386486187
yafA	B0239	0	0.19696172565529	0.2	1.00520386486187
yafA	B0239	0	-0.00109248628827188	0	0
crl	B0240	0	-0.00435768729972691	0	0
phoE	B0241	408	-0.301245602011444	-0.295	-1.17123144158567
proB	B0242	420	0.157376991383721	0.2	0.860153340888679
proB	B0242	420	0.0928873762600677	0	0
proA	B0243	420	0.142908500431134	0.15	0.784397443308052
b0245	B0245	0	-0.0523973583756511	-0.05	-0.242978751686096
yafW	B0246	0	-0.0739317201404828	-0.075	-0.451183215044801
ykfG	B0247	0	-0.0243446887425450	-0.025	-0.132204522818831
yafX	B0248	0	-0.123190185690109	-0.125	-0.751972025074668
ykfF	B0249	0	0.24739515540953	0.25	1.21489375843048
ykfB	B0250	0	-0.270786931819149	-0.275	-1.34708255547465
yafY	B0251	0	0.0334522623257683	0.0325	0.184449684404013
yafZ	B0252	0	0.0278870618008080	0.0275	0.133859340358362
ykfA	B0253	0	-0.0477975109025338	-0.0475	-0.235825336628744
perR	B0254	0	0.110390538094659	0.1075	0.548304704406991
yi91a	B0255	0	-0.0228569638499634	-0.025	-0.132204522818831
tra8_1	B0256	0	0.0485835696081685	0.05	0.293949747162225
b0257	B0257	0	0.0725414129929556	0.075	0.396613568456492
ykfC	B0258	0	-0.076702359668785	-0.075	-0.317960898218449
trs5_1	B0259	0	0.103303209746856	0.1	0.471831057771309
ykfD	B0260	0	0.00312449833590329	0.0025	0.0126639923212172
yagD	B0261	0	0.0498422442060116	0.05	0.293949747162225
afuC	B0262	0	-0.00348186426119515	-0.01	-0.04417419263523
b0263	B0263	0	0.15324216947591	0.15	0.881849241486676
insB_2	B0264	0	0.145990524910863	0.15	0.728936255058287
insA_2	B0265	0	-0.00173598719642747	0	0
yagB	B0266	0	-0.0494702001619134	-0.05	-0.261465814436017
yagA	B0267	0	-0.0245981068414549	-0.025	-0.115617849611945
yagE	B0268	0	0.0245807081539435	0.025	0.132204522818831
yagG	B0270	0	0.0769416785024554	0.075	0.451183215044801
yagI	B0272	0	0.0636289478302738	0.06	0.289421154953162
argF	B0273	41	0.103373357701854	0.1	0.549286315381922
insB_3	B0274	0	0.0475744987401328	0.05	0.242978751686096
insA_3	B0275	0	-0.0269575463992415	-0.025	-0.132204522818831
yagJ	B0276	0	-0.0474499666365233	-0.0475	-0.255347829860566
yagK	B0277	0	-0.0306096608408288	-0.025	-0.115617849611945
yagL	B0278	0	-0.230955510830045	-0.225	-0.953882694655346
yagM	B0279	0	0.200024261680125	0.2	0.829085692038083
yagN	B0280	0	-0.371900581960453	-0.375	-1.73426774417917
intF	B0281	0	-0.224488538609681	-0.225	-1.18984070536948
yagP	B0282	0	0.125587365739480	0.125	0.661022614094153
yagQ	B0283	0	-0.0951523454482801	-0.1	-0.471831057771309
yagR	B0284	0	0.0503178028679346	0.0475	0.278606529740223
yagS	B0285	0	-0.0649472496892299	-0.07	-0.386250395033139
yagT	B0286	0	-0.150719948774721	-0.15	-0.881849241486676
yagU	B0287	0	-0.0948620878011035	-0.1	-0.471831057771309
ykgJ	B0288	0	-0.114037307070536	-0.11	-0.577250807833944
yagV	B0289	0	-0.209892611452896	-0.21	-0.993619380072401
yagW	B0290	0	0.0414884641710939	0.045	0.187555117831570
yagX	B0291	0	0.131919684283092	0.13	0.635365108365751
yagY	B0292	0	-0.0379805747981673	-0.04	-0.209172651548814
yagZ	B0293	0	-0.0580740842956926	-0.06	-0.328114654978114
ykgK	B0294	0	0.449418528180580	0.4475	1.76471973829070
ykgL	B0295	0	-0.153628440937693	-0.15	-0.611464000814192
ykgM	B0296	0	0.052973800094715	0.05	0.219459829178880
eaeH	B0297	0	0.0829062381349771	0.09	0.456032283515137
b0298	B0298	0	0.124088479516574	0.125	0.751972025074668
tra5_5	B0299	0	0.200736561065483	0.2	1.00520386486187
ykgA	B0300	0	0.0596877494577294	0.0825	0.156654119755898
ykgB	B0301	0	-0.0996179078117507	-0.1	-0.430076670444339
b0302	B0302	0	0.110901641519443	0.1	0.471831057771309
ykgI	B0303	0	0.101938838915290	0.105	0.403507233993227
ykgC	B0304	0	0.0315997832689159	0.0325	0.167214861114928
ykgD	B0305	0	0.206701886046525	0.2	0.753598077590094
ykgE	B0306	0	0.277449784104034	0.275	1.27179634573139
ykgF	B0307	0	0.103373980695946	0.1	0.502601932430935
ykgG	B0308	0	0.297370227172219	0.3	1.50780579729281
b0309	B0309	0	0.0278075014125469	0.025	0.110316418843539
ykgH	B0310	0	-0.196934342758978	-0.2	-1.00520386486187
betA	B0311	74	-0.0660448765399948	0.075	0.346853548835834
betB	B0312	74	-0.171683657916299	-0.175	-1.05276083510454
betI	B0313	74	-0.267308004943228	-0.3	-2.1242007713131
betT	B0314	75	-0.161256169004627	-0.25	-1.05497562868483
betT	B0314	75	-0.0728945488560453	6.93889390390723e-18	2.87646882714988e-17
yahA	B0315	0	0.13969781719334	0.14	0.750644023875866
yahB	B0316	0	0.0298773639980924	0.025	0.0682631901176325
yahC	B0317	0	0.00407451187709555	0	0
yahD	B0318	0	-0.0979884484490885	-0.1	-0.502601932430935
yahE	B0319	0	-0.121504621837455	-0.125	-0.341315950588163
yahF	B0320	0	-0.104946743434298	-0.105	-0.585941181930453
yahG	B0321	0	0.183209132632965	0.1875	1.06557885959642
yahI	B0323	0	0.000285238867314707	0	0
yahL	B0326	0	-0.0495099864348401	-0.0475	-0.198053291052786
yahM	B0327	0	-0.0985942094641887	-0.1	-0.448673448527682
yahN	B0328	0	0.0489117862285049	0.05	0.242978751686096
yahO	B0329	0	0.200525749736773	0.2	1.00520386486187
prpR	B0330	0	-0.000540383993287652	0	0
prpB	B0331	0	0.130023678357493	0.1325	0.618946008702425
b0332	B0332	0	0.0270596637712935	0.025	0.110316418843539
prpC	B0333	0	-0.071988317588774	-0.07	-0.369326529967876
prpD	B0334	0	-0.0402373193767198	-0.04	-0.214895595588140
prpE	B0335	0	0.0210445553152386	0.02	0.0901921709813639
codB	B0336	101	-0.0413463331485793	-0.0525	-0.27468889000144
codA	B0337	101	-0.0106593158642189	0	0
cynR	B0338	121	-0.181127628316227	-0.175	-0.925431659731814
cynT	B0339	122	0.0709903508899286	0.125	0.612310252488475
cynS	B0340	122	-0.0600908413883888	-0.15	-0.6329853772109
cynX	B0341	122	0.00754061821955625	0.0175	0.052048596137664
lacA	B0342	293	0.0797580486431798	0.1	0.414542846019042
lacY	B0343	293	0.0010188212967852	-0.05	-0.242978751686096
lacZ	B0344	293	0.0529149051375215	0.05	0.261465814436017
lacZ	B0344	293	0.128936948554172	0.285	1.07922768390673
lacI	B0345	0	0.103419402756539	0.1	0.414542846019042
mhpR	B0346	0	-0.249441528057152	-0.25	-1.30732907218009
mhpA	B0347	337	-0.0134458709637483	-0.03	-0.133931970611010
mhpB	B0348	337	-0.0639725207463041	-0.085	-0.525193481117116
mhpC	B0349	337	0.0200251260946061	0.025	0.143664305790530
mhpD	B0350	337	0.0442548405460471	0.0625	0.362484427180248
mhpF	B0351	337	-0.0165745170860838	-0.025	-0.132204522818831
mhpE	B0352	337	0.0554118482808864	0.08	0.413413450373832
mhpT	B0353	0	-0.109316773310939	-0.11	-0.568443494264019
yaiL	B0354	0	0.0972428716231025	0.1	0.549286315381922
yaiM	B0355	0	0.0746206661899375	0.075	0.367386151493085
adhC	B0356	0	0.100868181894171	0.1	0.502601932430935
yaiN	B0357	0	-0.106901765468483	-0.1	-0.379212948850757
yaiO	B0358	0	-0.0676012073082587	-0.065	-0.366880609261677
b0359	B0359	0	-0.007634367045907	0	0
yi21_1	B0360	0	-0.0813124730668858	-0.075	-0.330949256530617
yi22_1	B0361	0	-0.197421852159520	-0.2	-1.00520386486187
b0362	B0362	0	0.0500183531506661	0.05	0.261465814436017
yaiP	B0363	0	0.0440288419030347	0.045	0.21916381034527
yaiS	B0364	0	-0.198734426120065	-0.2	-1.09857263076384
tauA	B0365	520	0.122542885529035	0.15	0.784397443308052
tauB	B0366	520	0.0263711753647069	0	0
tauC	B0367	520	0.0757598483810368	0.0775	0.426961893213347
tauD	B0368	520	0.060244767162756	0.0575	0.323342687466793
hemB	B0369	0	0.0509491197999704	0.05	0.261465814436017
b0370	B0370	0	-0.0280079290867691	-0.025	-0.122462050497695
yaiT	B0371	0	0.0792442968835087	0.08	0.408159425561657
tra5_1	B0372	0	0.149831365714703	0.15	0.784397443308052
b0373	B0373	0	0.0785890570626861	0.075	0.317960898218449
yaiU	B0374	0	-0.097234779259997	-0.095	-0.407061745279835
yaiV	B0375	0	-0.167435769332563	-0.165	-0.653149023602891
yaiH	B0376	0	-0.327335533566016	-0.325	-1.59200665647004
sbmA	B0377	0	-0.0149762221818791	-0.0175	-0.0936121484460177
yaiW	B0378	0	0.087815765129224	0.085	0.375724504956766
b0379	B0379	0	-0.0461171810337556	-0.05	-0.219459829178880
b0380	B0380	0	0.051498776157143	0.05	0.168528396683234
ddlA	B0381	0	0.00521506777258659	0	0
yaiB	B0382	0	0.0710155505097335	0.075	0.367386151493085
phoA	B0383	406	0.0424888862687706	0.06	0.305882458768523
psiF	B0384	406	-0.00881984119959641	-0.025	-0.132204522818831
yaiC	B0385	0	0.174772447173981	0.175	1.05276083510454
proC	B0386	0	0.00125649980064064	0	0
yaiI	B0387	0	-0.0201916646922484	-0.025	-0.132204522818831
aroL	B0388	53	-0.00544879217067761	-0.025	-0.0939039126991075
yaiA	B0389	53	0.0662927820936954	0.1	0.549286315381922
yaiA	B0389	53	-0.055413107671672	-0.15	-0.576361356797342
aroM	B0390	53	-0.00432325749076021	-0.005	-0.0214576262623912
yaiE	B0391	0	-0.126506764740812	-0.125	-0.751972025074668
b0392	B0392	0	0.0589390514439727	0.06	0.307808695541622
yaiD	B0393	0	-0.0541939569706868	-0.05	-0.187223731234632
yajF	B0394	0	0.0701113126103668	0.075	0.367386151493085
b0395	B0395	0	0.258649375577692	0.2625	1.04099280239130
araJ	B0396	35	-0.176963674719188	-0.175	-0.657327388893752
sbcC	B0397	0	0.150118659899678	0.15	0.784397443308052
sbcD	B0398	0	-0.0284378022535276	-0.025	-0.115617849611945
phoB	B0399	407	0.0469016429366456	0.02	0.103183893337525
phoR	B0400	407	0.135735896209542	0.1475	0.913962186816927
brnQ	B0401	0	-0.0783147558326258	-0.075	-0.317960898218449
proY	B0402	0	-0.0142694303130820	-0.01	-0.0604661153773336
yajB	B0404	0	-0.251782499002321	-0.25	-1.05497562868483
queA	B0405	0	-0.0751060025102104	-0.075	-0.367386151493085
tgt	B0406	523	0.193172597227984	0.15	0.784397443308052
yajC	B0407	523	0.239257160714542	0.2225	1.01773844217829
secD	B0408	523	0.339085783512749	0.4	2.01040772972374
secF	B0409	523	0.267127053924607	0.275	1.34708255547465
yajD	B0410	0	0.129099471568466	0.125	0.661022614094153
tsx	B0411	541	-0.686326789726565	-0.675	-3.30647536343777
yajI	B0412	0	0.154915317998407	0.155	0.942230214984808
ybaD	B0413	0	0.0224743689508490	0.025	0.115617849611945
ribD	B0414	0	0.153676756735427	0.15	0.784397443308052
ribH	B0415	0	0.198714984534019	0.2	0.943662115542618
nusB	B0416	0	0.401002333709546	0.4	2.83226769508413
thiL	B0417	0	0.243623201729295	0.25	1.09729914589440
pgpA	B0418	0	0.135234006211831	0.1375	0.595034600705666
yajO	B0419	570	0.206201288838335	0.35	1.83026070105212
dxs	B0420	570	-0.0596538931962808	-0.1	-0.708066923771034
ispA	B0421	570	0.107124660053432	0.125	0.661022614094153
xseB	B0422	570	0.0223033304267947	0	0
yajK	B0423	0	0.102189421721831	0.1025	0.492529278575497
thiJ	B0424	0	-0.0034415555028253	0	0
apbA	B0425	0	-0.100932561526134	-0.1	-0.708066923771034
yajQ	B0426	0	-0.0211531062334257	-0.025	-0.132204522818831
yajR	B0427	0	0.0590377789743915	0.0475	0.158642197326031
cyoE	B0428	123	-0.146763983761744	-0.025	-0.0991680289317247
cyoD	B0429	123	-0.26322999910642	-0.325	-1.33029219667161
cyoC	B0430	123	-0.135032593273532	-0.075	-0.367386151493085
cyoB	B0431	123	-0.297385443490390	-0.35	-1.83026070105212
cyoA	B0432	123	-0.256013307112305	-0.275	-1.45424975100714
ampG	B0433	0	-0.179498884480022	-0.1675	-0.456126404165335
yajG	B0434	0	0.000186185307232382	0	0
bolA	B0435	79	0.12500082573819	0.125	0.661022614094153
tig	B0436	0	0.0962673454427119	0.1	0.502601932430935
clpP	B0437	97	0.119720693712559	0.025	0.122462050497695
clpX	B0438	97	0.308322908792617	0.4	2.01040772972374
lon	B0439	0	0.546128833549164	0.55	2.87612395879619
hupB	B0440	268	-0.228532501997094	-0.225	-1.10215845447926
ybaU	B0441	0	-0.154961981637084	-0.15	-0.6329853772109
ybaV	B0442	0	0.0277595694079446	0.025	0.122462050497695
ybaW	B0443	0	-0.248153235960384	-0.25	-1.21489375843048
ybaX	B0444	0	-0.200491834119681	-0.2	-1.41613384754207
ybaE	B0445	0	0.0224760420812753	0.025	0.132204522818831
cof	B0446	0	-0.071161402721661	-0.075	-0.451183215044801
ybaO	B0447	0	0.103553678643833	0.105	0.563820180586898
mdlA	B0448	0	0.049056617911105	0.05	0.196852108841408
mdlB	B0449	0	0.142954561156484	0.145	0.594896810532839
glnK	B0450	227	-0.120995399065985	-0.175	-0.857234353483866
amtB	B0451	227	-0.0104395827528861	0.015	0.0907942248083756
tesB	B0452	0	-0.126588575259705	-0.125	-0.661022614094153
ybaY	B0453	0	-0.328043260910951	-0.325	-1.33029219667161
ybaZ	B0454	0	-0.0403380264795898	-0.05	-0.210995125736967
ybaA	B0456	0	0.0599861887262634	0.05	0.171685852128288
ylaB	B0457	0	0.00524658863326502	0.0025	0.0152014014321258
ylaC	B0458	0	-0.0213163456201280	-0.025	-0.122462050497695
ylaD	B0459	0	0.0559786258278655	0.05	0.160250194974111
hha	B0460	0	0.232545372853735	0.225	0.734258753315256
ybaJ	B0461	0	-0.000478896527953101	0	0
acrB	B0462	8	-0.0140841552327346	-1.35	-3.45065925743098
acrA	B0463	8	0.051977230650597	0.075	0.396613568456492
acrR	B0464	0	-0.101467383711504	-0.1	-0.549286315381922
aefA	B0465	0	0.091025550156791	0.095	0.505678279020496
ybaM	B0466	0	0.144934413788239	0.15	0.514959339866324
priC	B0467	0	-0.154708248016111	-0.1525	-0.639946160255955
ybaN	B0468	0	0.0654373115953221	0.075	0.281711738097322
apt	B0469	0	0.0463185471053705	0.05	0.261465814436017
dnaX	B0470	0	0.000375100671092831	0	0
ybaB	B0471	0	0.31103532018362	0.3	1.64785894614576
recR	B0472	0	0.197970381837098	0.2	0.860153340888679
htpG	B0473	263	0.455451487916166	0.45	1.68501358111169
adk	B0474	0	0.0235346593327252	0.025	0.132204522818831
hemH	B0475	0	0.203137998480714	0.2	0.897346897055363
ybaC	B0476	14	0.171729751263894	0.1675	0.594922740006143
gsk	B0477	0	0.150898521886228	0.15	0.784397443308052
ybaL	B0478	0	0.227645544287262	0.225	1.18984070536948
fsr	B0479	0	-0.0999613636395605	-0.1	-0.502601932430935
ushA	B0480	0	0.0956608995167987	0.1	0.708066923771034
ybaK	B0481	0	-0.0274011104945623	-0.025	-0.132204522818831
ybaP	B0482	0	0.0709365182092674	0.075	0.289156650175413
ybaQ	B0483	0	-0.0505533643386048	-0.05	-0.219459829178879
ybaR	B0484	0	0.20300566696927	0.2	1.41613384754207
ybaS	B0485	0	-0.102799012644533	-0.1	-0.448673448527682
ybaT	B0486	0	-0.00663235881332202	0	0
ybbI	B0487	0	0.130201508527857	0.125	0.578089248059723
ybbJ	B0488	0	-0.166331016304535	-0.175	-0.694176202522073
ybbK	B0489	0	0.0803290979065234	0.075	0.297504086795174
ybbL	B0490	0	0.107417478948277	0.1	0.448673448527682
ybbM	B0491	0	-0.0684582582667222	-0.075	-0.346853548835834
ybbN	B0492	0	0.494692973480633	0.5	2.35915528885655
ybbO	B0493	0	0.000681328774287731	0	0
tesA	B0494	0	-0.273451368415047	-0.275	-1.21348060727893
ybbA	B0495	0	0.152530572443552	0.15	0.6329853772109
ybbP	B0496	0	0.0892514098127487	0.09	0.522281541395839
rhsD	B0497	0	0.200083793696610	0.2	0.943662115542618
rhsD	B0497	0	-0.0539644003831263	-0.05	-0.203821333604731
ybbC	B0498	0	-0.219670521961518	-0.225	-1.04056064650750
b0499	B0499	0	-0.138657029036385	-0.125	-0.407921529619587
ybbD	B0500	0	0.00464291040588908	0	0
b0502	B0502	0	0.121224369634389	0.125	0.438837229208795
ybbB	B0503	0	0.0993365003117427	0.1	0.708066923771034
ybbS	B0504	0	0.00778408309639007	0	0
ybbT	B0505	0	0.0671889187048978	0.065	0.366880609261677
ybbU	B0506	0	0.173724963939987	0.175	0.772214931904774
gcl	B0507	0	-0.0703754918276722	-0.07	-0.388053735749455
gip	B0508	0	0.147730374311028	0.15	0.453821357853434
ybbQ	B0509	0	-0.0176462819248130	-0.015	-0.0827204576933607
ybbV	B0510	0	0.0409467582651447	0.04	0.179799546032690
ybbW	B0511	0	0.155466061282838	0.1575	0.533247174981134
ybbX	B0512	0	0.0532983627900252	0.05	0.182803891200093
ybbY	B0513	0	-0.0611220744994367	-0.0625	-0.238096220894333
ybbZ	B0514	0	0.112173412605706	0.115	0.523683293676859
ylbA	B0515	0	0.167563385331544	0.1675	0.668871754865091
ylbB	B0516	0	0.0132401449705339	0.015	0.0702152046969639
ylbC	B0517	0	0.0488580679516959	0.05	0.17509016374203
fdrA	B0518	0	0.038490561957998	0.035	0.168983419056998
ylbE	B0519	0	-0.0515956159046577	-0.0525	-0.301750159910131
ylbF	B0520	0	0.0260704969166826	0.025	0.122462050497695
arcC	B0521	0	0.143069547352208	0.15	0.576361356797342
purK	B0522	433	0.219260915407688	0.2225	1.15913480956135
purE	B0523	433	0.216183415540428	0.21	1.05777482351745
ybbF	B0524	0	-0.0762555515893572	-0.075	-0.367386151493085
ppiB	B0525	0	-0.324817689481125	-0.325	-1.50303204495528
cysS	B0526	0	-0.0460748434998767	-0.05	-0.261465814436017
ybcI	B0527	0	0.0738724936182666	0.075	0.391349540899039
ybcJ	B0528	0	0.0855445499263273	0.09	0.419828436794062
folD	B0529	0	0.00110178508877552	0.0025	0.0135781047618813
sfmA	B0530	0	-0.00491474899535794	0	0
sfmC	B0531	0	0.00405937205860957	0.0075	0.0395213578448869
sfmD	B0532	0	0.026561038404717	0.0275	0.156072809880318
sfmH	B0533	0	0.2166517639919	0.225	0.776230792217173
sfmF	B0534	0	-0.420348224639517	-0.425	-1.73961287257056
fimZ	B0535	0	-0.0327386323035739	-0.025	-0.0778989930586874
intD	B0537	0	0.0435227680747618	0.0475	0.228382142455701
b0538	B0538	0	-0.0638512546255399	-0.065	-0.342479715349647
b0539	B0539	0	0.205224041920938	0.2	0.656752108510878
b0540	B0540	0	0.126517483764017	0.125	0.578089248059723
tra5_2	B0541	0	0.124899364217290	0.125	0.661022614094153
b0542	B0542	0	-0.266670063328239	-0.275	-0.89742736516309
emrE	B0543	0	0.0252231556385262	0.025	0.132204522818831
ybcK	B0544	0	0.0254100282550827	0.025	0.132204522818831
ybcL	B0545	0	0.079496758044373	0.075	0.346853548835834
ybcM	B0546	0	-0.00385680093793938	0	0
ybcN	B0547	0	-0.0474295020125213	-0.05	-0.261465814436017
ninE	B0548	0	0.100531961519900	0.1	0.708066923771034
ybcO	B0549	0	0.0286981055916152	0.03	0.117065946088336
rus	B0550	0	0.0222812361485743	0.025	0.132204522818831
ybcQ	B0551	0	-0.0297740345716148	-0.03	-0.116704305968700
trs5_2	B0552	0	0.275773775514072	0.275	1.65433845516427
nmpC	B0553	372	0.103407180611031	0.1	0.708066923771034
ybcR	B0554	0	0.0960743402136712	0.1	0.401216596108094
ybcS	B0555	0	-0.0233908542829031	-0.025	-0.150394405014934
ybcT	B0556	0	0.118835664460270	0.12	0.603560716741061
ybcU	B0557	0	0.293448927507895	0.295	1.61948785648815
ybcV	B0558	0	-0.198747161995103	-0.2	-0.943662115542618
ybcW	B0559	0	-0.245128411277664	-0.25	-1.21489375843048
nohB	B0560	0	0.0736691010526627	0.075	0.367386151493085
ybcX	B0561	0	0.108884800438596	0.1	0.36991957132954
ybcY	B0562	0	0.191238525304691	0.185	0.717973033592197
ylcE	B0563	0	-0.146787206649192	-0.15	-0.784397443308052
appY	B0564	0	0.204322494142199	0.2025	0.836464167447889
ompT	B0565	158	0.0956888581532312	0.125	0.661022614094153
envY	B0566	158	0.00397765294029944	-0.025	-0.132204522818831
ybcH	B0567	0	-0.0538642673642428	-0.0525	-0.268193688367984
nfrA	B0568	367	0.0942601068856683	0.11	0.577250807833944
nfrB	B0569	367	0.0339716542505363	-0.0275	-0.097164184746443
ybcZ	B0570	115	0.0857873884328599	0.22	0.590899098413032
ylcA	B0571	115	0.0254220624100721	0.015	0.0926812025500792
ylcB	B0572	114	-0.00147203663405635	0.0075	0.0314388297556166
ylcC	B0573	114	-0.096140277547191	-0.15	-0.784397443308052
ylcD	B0574	114	0.0457406245738058	0.1	0.448879130323911
ylcD	B0574	114	-0.0513502057428010	-0.1	-0.430076670444339
ybdE	B0575	114	0.0489792429538193	0.0925	0.448843494637773
pheP	B0576	0	-0.0302444464073568	-0.0325	-0.208880983483126
ybdG	B0577	0	-0.034692795186205	-0.04	-0.200750231656608
nfnB	B0578	0	0.0493383806230881	0.05	0.261465814436017
ybdF	B0579	0	-0.102523795668041	-0.1	-0.708066923771034
ybdJ	B0580	0	0.0215329100278507	0.025	0.132204522818831
ybdK	B0581	0	0.168375350055567	0.1675	0.897759979607437
yi81_2	B0582	0	0.098657495181106	0.1	0.448673448527682
entD	B0583	176	0.046590759381816	0.0625	0.199185480834205
fepA	B0584	176	0.0384342277645272	-1.38777878078145e-17	-4.06699427344339e-17
fes	B0585	179	0.0231246068063732	0.025	0.158415628709793
entF	B0586	179	-0.0196651057214846	-0.0525	-0.249196861916251
fepE	B0587	179	0.0436017409493669	0.1075	0.378492224881605
fepC	B0588	178	-0.082033320586443	-0.0575	-0.323758509465638
fepG	B0589	178	-0.114534925035634	-0.00500000000000001	-0.0126566132153699
fepD	B0590	178	-0.192373828836087	-0.425	-1.46282600133222
ybdA	B0591	157	0.00456841461569904	0.0025	0.0131383165507960
fepB	B0592	177	0.104479615528182	0.1	0.361493393742703
entC	B0593	156	0.0930043683534732	0.12	0.459855588025981
entE	B0594	156	0.077041357767753	0.08	0.507744629691356
entB	B0595	156	0.0754664637850772	0.065	0.229464421208728
entA	B0596	156	0.157931324546885	0.27	1.16580713817387
ybdB	B0597	156	-0.0203047403336420	-0.125	-0.578089248059723
cstA	B0598	0	-0.126121045519723	-0.125	-0.661022614094153
ybdH	B0599	0	0.0645632893558993	0.0625	0.300864660308113
ybdL	B0600	0	-0.0493345569414042	-0.05	-0.260118907404436
ybdM	B0601	0	0.203907370440138	0.205	0.919149807174661
ybdN	B0602	0	-0.0526765279761483	-0.05	-0.210995125736967
ybdN	B0602	0	0.195708635325398	0.2	0.860153340888679
ybdO	B0603	0	0.0076707803387736	0.01	0.0301070227253493
dsbG	B0604	0	0.0777797000823124	0.075	0.396613568456492
ahpC	B0605	16	0.000686547945738838	-0.025	-0.150394405014934
ahpF	B0606	16	0.121990101846081	0.2	0.897346897055363
ybdQ	B0607	0	-0.000617154910662872	0	0
ybdR	B0608	0	0.0178895672925095	0.02	0.11757989886489
b0609	B0609	0	0.0412291775115529	0.04	0.253872314845678
rnk	B0610	0	0.0531934100012451	0.05	0.242978751686096
rna	B0611	0	-0.0216248259025167	-0.025	-0.115617849611945
ybdS	B0612	0	-0.0194754645523375	-0.025	-0.0991680289317247
citG	B0613	0	-0.0468959805515582	-0.04	-0.215544296178503
ybdU	B0614	0	0.0466789413345936	0.0425	0.203492474588473
citF	B0615	0	-0.00212674922793569	0.005	0.0241998240729969
citE	B0616	0	0.0197094558417822	0.025	0.131251594065601
citD	B0617	0	-0.150203427974643	-0.15	-0.576361356797342
citC	B0618	0	0.157383289771736	0.15	0.728936255058287
citA	B0619	0	0.0493384214897768	0.0475	0.305287591244569
citB	B0620	0	0.331796612872671	0.325	1.22075086508840
dcuC	B0621	0	-0.000305749120329462	0	0
crcA	B0622	0	0.0909889248089785	0.0925	0.426504021189578
cspE	B0623	0	0.022044955599845	0.025	0.122462050497695
crcB	B0624	0	-0.233576620668511	-0.225	-1.04056064650750
ybeH	B0625	0	0.0250670951653257	0.025	0.115617849611945
ybeM	B0626	0	-0.048060880764911	-0.0475	-0.258532120428055
ybeC	B0627	0	-0.0230043136846460	-0.025	-0.150394405014934
lipA	B0628	0	0.095976506994404	0.1	0.549286315381922
ybeF	B0629	0	0.199396569863353	0.2	1.00520386486187
lipB	B0630	0	0.0921288303771104	0.1	0.414542846019042
ybeD	B0631	0	0.455351122569038	0.45	2.35319232992416
dacA	B0632	0	-0.0223339760192526	-0.025	-0.150394405014934
rlpA	B0633	0	0.097103856407022	0.1	0.430076670444339
mrdB	B0634	0	-0.0473401009708387	-0.05	-0.192120452265781
mrdA	B0635	0	-0.0242316490126119	-0.02	-0.0755513895865414
ybeA	B0636	0	0.203654018400268	0.2	1.09857263076384
ybeB	B0637	0	-0.124624464060813	-0.125	-0.529934830364081
phpB	B0638	0	0.0571432458943117	0.0575	0.240087709445994
ybeN	B0639	0	0.048327510495171	0.05	0.261465814436017
holA	B0640	0	0.0967567245358415	0.1	0.430076670444339
rlpB	B0641	0	0.203535997050971	0.2	0.829085692038083
leuS	B0642	0	0.273413469842564	0.275	1.65433845516427
ybeL	B0643	0	0.252310405477933	0.25	1.09729914589440
ybeR	B0645	0	0.0992896130246945	0.095	0.400817146481115
ybeS	B0646	0	0.0590610985735563	0.065	0.273942060164532
ybeT	B0647	0	-0.0514845271210628	-0.05	-0.210995125736967
ybeU	B0648	0	0.0264824610315605	0.025	0.132204522818831
ybeV	B0649	0	-0.0563569056190677	-0.06	-0.230544542718937
ybeK	B0651	0	0.0204887717573430	0.025	0.115617849611945
gltL	B0652	235	0.0381191098474546	0.125	0.661022614094153
gltK	B0653	235	-0.0609972458709875	-0.05	-0.261465814436017
gltJ	B0654	235	-0.0613090397781308	-0.055	-0.276934893738734
ybeJ	B0655	235	-0.189086437205999	-0.5	-2.51300966215468
trs5_3	B0656	0	0.200093754167218	0.2	1.41613384754207
ybeX	B0658	0	0.325362302273977	0.325	1.95512726519414
ybeY	B0659	0	-0.00409595743012821	0	0
ybeZ	B0660	0	0.173965412427895	0.175	1.05276083510454
yleA	B0661	0	0.00980925252328836	0	0
yleB	B0662	0	-0.0554018273026007	-0.05	-0.187223731234632
b0663	B0663	0	-0.207251657939786	-0.2	-0.586115644620723
b0663	B0663	0	-0.488374641319706	-0.475	-1.55010181255443
b0667	B0667	0	0.137068602524868	0.1425	0.466503535761129
b0667	B0667	0	0.0450733113056978	0.05	0.261465814436017
b0669	B0669	0	-0.298732770363172	-0.3	-1.34602034558304
b0671	B0671	0	0.146752385617405	0.125	0.551582094217696
b0671	B0671	0	0.201521485176986	0.2	1.00520386486187
asnB	B0674	0	-0.049746822994064	-0.05	-0.293949747162225
nagD	B0675	357	0.231392196140232	0.125	0.751972025074668
nagC	B0676	357	0.341894504344329	0.25	1.05497562868483
nagA	B0677	357	0.521921195534098	0.6	3.29571789229153
nagB	B0678	357	0.518019468498325	0.65	3.15872377191924
nagE	B0679	358	0.501909133232576	0.5	3.54033461885517
glnS	B0680	0	-0.205359706907656	-0.2	-0.943662115542618
ybfM	B0681	0	0.00772543422071104	0.0075	0.0431071657014473
ybfN	B0682	0	0.186652663052251	0.175	0.641666437579887
ybfN	B0682	0	0.996177743099936	1	3.00557525496583
fur	B0683	184	-0.273441795860494	-0.35	-1.83026070105212
fldA	B0684	184	-0.121212492517528	0	0
ybfE	B0685	0	0.175312336622169	0.175	0.925431659731814
ybfF	B0686	0	-0.046371765012733	-0.05	-0.219459829178879
seqA	B0687	0	0.0553926998264101	0.05	0.293949747162225
pgm	B0688	0	0.0740643066079043	0.075	0.317960898218449
ybfP	B0689	0	0.177504024737572	0.175	0.809324947283613
ybfG	B0690	0	0.328498163321586	0.3325	1.04428180474585
ybfH	B0691	0	0.191289135941551	0.1875	0.769038764442034
potE	B0692	510	0.143072310214781	0.1525	0.87397596239443
speF	B0693	510	0.115345243026303	0.075	0.244752917771752
kdpE	B0694	291	0.0453714209356028	0	0
kdpD	B0695	291	0.125438513601868	0.15	0.784397443308052
kdpC	B0696	290	0.0240372326322957	0.0575	0.281503048915088
kdpB	B0697	290	0.0185877206287354	0.0625	0.239229297101710
kdpA	B0698	290	-0.0558624635890248	-0.265	-0.778078256096378
ybfA	B0699	0	-0.00245315742562381	6.93889390390723e-18	2.87646882714988e-17
rhsC	B0700	0	0.117426558521627	0.115	0.677823078018424
b0701	B0701	0	-0.178033414102793	-0.175	-0.530342486186723
ybfB	B0702	0	-0.0255847448426575	-0.025	-0.132204522818831
b0703	B0703	0	0.124546721137882	0.125	0.352281690148489
ybfC	B0704	0	0.10539541059944	0.1	0.401216596108094
ybfL	B0705	0	0.0219042011148705	0.02	0.0586617423173075
ybfD	B0706	0	0.201661493305316	0.2	1.00520386486187
ybgA	B0707	573	0.180099924649864	0.175	0.641666437579887
phrB	B0708	573	0.196484550884253	0.2125	0.974405379386783
ybgH	B0709	0	-0.248415981770059	-0.25	-0.662215923291605
ybgI	B0710	0	0.10408739295546	0.1	0.502601932430935
ybgJ	B0711	0	0.0488434350708822	0.05	0.293949747162225
ybgK	B0712	0	0.125828359594424	0.125	0.612310252488475
ybgL	B0713	0	-0.0980037722723836	-0.1	-0.414542846019042
ybgL	B0713	0	0.128997036176173	0.125	0.422276775567818
nei	B0714	0	-0.054560833729745	-0.05	-0.210995125736967
abrB	B0715	0	0.22343040891647	0.225	1.35354964513440
ybgO	B0716	0	-0.0988286701825452	-0.1	-0.448673448527682
ybgP	B0717	0	0.0462694475911764	0.055	0.268036773200540
ybgQ	B0718	0	0.0240633049259227	0.025	0.150394405014934
ybgD	B0719	0	-0.00177169119434771	-8.67361737988404e-19	-4.58887986709805e-18
gltA	B0720	233	-0.225716822849796	-0.225	-1.18984070536948
sdhC	B0721	489	0.0282784682274279	-0.6	-2.21951742797724
sdhD	B0722	489	0.0156049347403186	-0.55	-2.11332497492359
sdhA	B0723	489	-0.00756958813153792	-0.2	-0.943662115542618
sdhB	B0724	489	-0.00487126773101488	-0.425	-1.80177842323788
b0725	B0725	489	0.096052614933262	0.1	0.471831057771309
sucA	B0726	489	0.075601012040606	0.05	0.261465814436017
sucB	B0727	489	0.199321377140932	0.675	4.06064893540321
sucC	B0728	489	0.184263164558603	0.575	2.81662716144699
sucD	B0729	489	0.188605790266956	0.525	2.42797484185084
farR	B0730	342	0.0465251846859294	0.045	0.259359343081038
hrsA	B0731	341	0.051278867569278	0.0725	0.399415964618938
ybgG	B0732	341	-0.0244888422461613	-0.0475	-0.253597469725936
cydA	B0733	119	0.179120557064579	0.175	1.05276083510454
cydB	B0734	119	0.193232695477895	0.2	1.00520386486187
ybgE	B0735	0	0.174581483501651	0.175	0.925431659731814
ybgC	B0736	574	0.0491502403171520	-0.025	-0.122462050497695
tolQ	B0737	574	0.0439618305303596	-0.105	-0.413570002922069
tolR	B0738	574	0.157585845339464	0.175	0.925431659731814
tolA	B0739	574	0.263141701917602	0.375	1.98306784228246
tolB	B0740	530	0.069331399745901	0.075	0.451183215044801
pal	B0741	530	-0.0435981885919037	-0.25	-1.05497562868483
ybgF	B0742	530	0.142152942093267	0.25	1.09729914589440
nadA	B0750	0	0.0746134267006724	0.075	0.451183215044801
pnuC	B0751	0	0.234076742763844	0.235	1.17645240304503
ybgR	B0752	0	0.128900799118850	0.125	0.578089248059723
b0753	B0753	0	0.101335656246672	0.1	0.549286315381922
aroG	B0754	50	-0.084847830910299	-0.075	-0.281711738097322
gpmA	B0755	0	-0.078543856533052	-0.075	-0.330949256530617
galM	B0756	211	0.133342518883053	0.125	0.612310252488475
galK	B0757	211	0.0822168088333277	0.05	0.261465814436017
galT	B0758	211	0.103117878094689	0.05	0.210995125736967
galE	B0759	211	0.245498054136137	0.325	1.71865879664480
modF	B0760	0	-0.27747443468615	-0.275	-1.45424975100714
modE	B0761	0	0.0488732843303828	0.05	0.242978751686096
b0762	B0762	0	0.120879377053036	0.125	0.469519563495537
modA	B0763	345	-0.418140882005232	-0.65	-3.15872377191924
modB	B0764	345	-0.196762486790634	-0.1	-0.502601932430935
modC	B0765	345	-0.289020685346681	-0.275	-1.03294303969018
ybhA	B0766	0	0.0793342316280095	0.075	0.289156650175413
ybhA	B0766	0	0.0545994547062817	0.05	0.171685852128288
ybhE	B0767	0	0.0771572401375833	0.075	0.396613568456492
ybhD	B0768	0	0.271233249116881	0.2725	1.06203737138959
ybhH	B0769	0	0.252241932967234	0.25	0.93611865617316
ybhH	B0769	0	-0.0242576934235432	-0.025	-0.105986966072816
ybhI	B0770	0	0.0491437631926765	0.05	0.261465814436017
ybhJ	B0771	0	-0.102772389298917	-0.1	-0.502601932430935
ybhC	B0772	0	0.244925395481084	0.245	1.36387434438955
ybhB	B0773	0	0.255276882214434	0.25	1.30732907218009
bioA	B0774	77	0.147385932973751	0.15	0.687601977606853
bioB	B0775	78	-0.0236905035506714	-0.0325	-0.182294975486305
bioF	B0776	78	0.0272604434173719	0.0575	0.278319440281753
bioC	B0777	78	-0.00465582464754718	0	0
bioD	B0778	78	-0.0337437585243491	-0.0575	-0.256200435372278
uvrB	B0779	561	-0.0999344449288253	-0.1	-0.708066923771034
ybhK	B0780	575	-0.101794127392441	-0.1025	-0.511366850629195
moaA	B0781	343	-0.0469879655985356	-0.05	-0.261465814436017
moaB	B0782	343	-0.0305658851799190	-0.025	-0.132204522818831
moaC	B0783	343	0.0244769486868740	0.1	0.414542846019042
moaD	B0784	343	-0.0639123608960407	-0.075	-0.396613568456492
moaE	B0785	343	-0.0687808437267705	-0.1	-0.448673448527682
ybhL	B0786	0	0.103802810424970	0.1	0.36991957132954
ybhM	B0787	0	0.0955099995090002	0.095	0.571498739056748
ybhN	B0788	0	-0.0269605945182712	-0.025	-0.122462050497695
ybhO	B0789	0	0.130198595785367	0.125	0.516313880629795
ybhP	B0790	0	-0.121538623497972	-0.125	-0.407921529619587
ybhQ	B0791	0	0.0527502170235281	0.05	0.261465814436017
ybhR	B0792	0	-0.0197938255270794	-0.025	-0.132204522818831
ybhS	B0793	0	0.118573084366202	0.125	0.458333169699919
ybhF	B0794	0	0.102723386545031	0.1	0.448673448527682
b0795	B0795	0	0.00586468996943838	0	0
ybiH	B0796	0	0.0502422746301266	0.05	0.293949747162225
rhlE	B0797	0	0.099707168792023	0.1	0.448673448527682
ybiA	B0798	0	0.101938936252328	0.1	0.36991957132954
dinG	B0799	138	0.126750651195848	0.125	0.751972025074668
ybiB	B0800	0	-0.00153653276420664	6.93889390390723e-18	2.78399939288086e-17
ybiC	B0801	0	0.0739884194818814	0.075	0.396613568456492
ybiJ	B0802	0	-0.146743152323976	-0.15	-0.784397443308052
ybiI	B0803	0	0.0882506428773886	0.1	0.414542846019042
ybiX	B0804	0	-0.0801963053614164	-0.0775	-0.405139682309247
b0805	B0805	0	0.0995465691925354	0.1	0.708066923771034
b0805	B0805	0	-0.07785896507886	-0.0775	-0.409130237128071
ybiM	B0806	0	0.148483839970372	0.15	0.881849241486676
ybiN	B0807	0	0.00319001791366475	0	0
ybiO	B0808	0	-0.201527464000994	-0.2	-1.09857263076384
glnQ	B0809	226	-0.186083590067194	-0.375	-1.48752043397587
glnP	B0810	226	-0.147411839237608	-0.175	-0.857234353483866
glnH	B0811	226	-0.00136417259036606	0.125	0.612310252488475
dps	B0812	144	0.224207039588212	0.225	0.953882694655346
ybiF	B0813	0	0.170182302305464	0.175	0.571090141467422
ompX	B0814	0	-0.22212027480426	-0.225	-1.18984070536948
ybiP	B0815	0	0.096979484604519	0.0975	0.415712878941196
b0816	B0816	0	0.141898442541999	0.125	0.352281690148489
b0817	B0817	0	0.095355262059312	0.1	0.379212948850757
ybiR	B0818	0	0.183975322417189	0.175	0.60234011819562
ybiS	B0819	0	0.197848406173985	0.2	1.00520386486187
ybiT	B0820	0	-0.0278271767318331	-0.025	-0.110316418843539
ybiU	B0821	0	-0.0402499044345709	-0.04	-0.253065098625975
b0822	B0822	0	0.128902969706769	0.125	0.612310252488475
ybiW	B0823	0	0.085992874237204	0.075	0.238032537589912
ybiY	B0824	0	-0.288894890973761	-0.3	-1.41549317331393
mipB	B0825	0	-0.129880170943488	-0.125	-0.612310252488475
moeB	B0826	346	-0.000262907831720186	0.025	0.132204522818831
moeA	B0827	346	-0.0762051702143392	-0.1	-0.502601932430935
ybiK	B0828	0	0.0234335797012576	0.025	0.150394405014934
b0829	B0829	0	-0.357484608248855	-0.35	-1.31056611864243
b0830	B0830	0	-0.000463547752675516	0	0
b0831	B0831	0	0.0965817897509384	0.1	0.448673448527682
b0832	B0832	0	-0.106346973539122	-0.1	-0.401216596108094
b0833	B0833	0	0.127350197426606	0.125	0.612310252488475
b0834	B0834	0	0.137975641434869	0.125	0.41485830753499
yliG	B0835	0	0.147331764810221	0.15	0.728936255058287
b0836	B0836	0	-0.0952435258577163	-0.1	-0.549286315381922
yliI	B0837	0	0.0919915302543811	0.0925	0.449970171254108
yliJ	B0838	0	0.00238377196875809	0	0
dacC	B0839	0	0.422180476688666	0.425	2.24747688792012
deoR	B0840	0	-0.0769585176167181	-0.075	-0.297504086795174
ybjG	B0841	0	0.245523174157334	0.245	0.933551077693567
cmr	B0842	99	0.182635064208503	0.18	1.20486319798983
ybjH	B0843	0	-0.000123812509014750	0	0
b0844	B0844	0	0.0349472914265467	0.025	0.110316418843539
b0845	B0845	0	-0.231782185333965	-0.225	-0.760098196022072
b0846	B0846	0	0.0747314392789871	0.075	0.396613568456492
b0847	B0847	0	0.0130339728709949	0.01	0.0517622155539065
ybjM	B0848	0	0.048102225867211	0.05	0.210995125736967
grxA	B0849	0	0.148088783772825	0.15	0.576361356797342
ybjC	B0850	576	-0.075169293728813	-0.025	-0.0991680289317247
mdaA	B0851	576	-0.135874494240471	-0.15	-0.784397443308052
rimK	B0852	576	-0.101932828044329	-0.1	-0.708066923771034
ybjN	B0853	576	-0.131470620465558	-0.15	-0.728936255058287
potF	B0854	414	-0.00238031901306057	-0.025	-0.132204522818831
potG	B0855	414	0.0325522310887083	0.025	0.122462050497695
potH	B0856	414	0.0417481924281434	0.05	0.187223731234632
potI	B0857	414	0.0732979240563498	0.1	0.450122675187093
ybjO	B0858	0	0.127524065021652	0.125	0.407921529619587
ybjF	B0859	0	0.126075617934831	0.125	0.578089248059723
artJ	B0860	56	0.128598374499337	0.155	0.51362679780852
artM	B0861	56	0.16861773254168	0.225	0.920971520772652
artQ	B0862	56	0.0519200943368084	0	0
artI	B0863	56	0.214451871851513	0.25	1.46974873581113
artP	B0864	56	0.0653249732437897	0	0
ybjP	B0865	0	0.146717785631830	0.15	0.784397443308052
b0866	B0866	0	-0.0252493435233810	-0.025	-0.0939039126991075
b0867	B0867	0	-0.028698747760324	-0.025	-0.122462050497695
b0868	B0868	0	0.0505492328976802	0.05	0.261465814436017
ybjT	B0869	0	-0.0494958812757528	-0.05	-0.242978751686096
ybjU	B0870	0	0.099617582969533	0.1	0.708066923771034
poxB	B0871	0	0.319677742521095	0.325	1.95512726519414
b0872	B0872	0	0.0211022760925087	0.025	0.132204522818831
ybjW	B0873	0	0.0526425975118095	0.05	0.261465814436017
ybjE	B0874	0	-0.128292012064484	-0.13	-0.690347065888092
aqpZ	B0875	30	0.106195505719378	0.1075	0.434512709024846
ybjD	B0876	0	0.152721631608709	0.1525	0.872727504718015
ybjX	B0877	0	-0.0398079129264092	-0.05	-0.187223731234632
b0878	B0878	0	-0.0287978560365384	-0.025	-0.0778989930586874
ybjZ	B0879	0	0.172712148310645	0.175	0.772214931904774
cspD	B0880	0	-0.378334257739797	-0.375	-1.13644818468584
yljA	B0881	0	-0.000163412347485824	0	0
clpA	B0882	95	-0.157110378379058	-0.15	-0.658379487536638
infA	B0884	0	0.0494703973830409	0.05	0.261465814436017
aat	B0885	0	0.0698752990801805	0.075	0.396613568456492
cydC	B0886	120	0.213863576689112	0.225	1.18984070536948
cydD	B0887	120	0.168766076926158	0.15	0.784397443308052
trxB	B0888	0	3.04368517053122e-05	0	0
lrp	B0889	306	-0.300210923439996	-0.3	-2.1242007713131
ftsK	B0890	0	-0.742521704355172	-0.75	-1.17115115689866
ftsK	B0890	0	-0.023289470617235	-0.025	-0.150394405014934
lolA	B0891	0	-0.298923996921922	-0.3	-1.24362853805712
ycaJ	B0892	0	0.124289149533994	0.125	0.751972025074668
serS	B0893	0	0.00631673582967817	0	0
dmsA	B0894	139	-0.185306192979361	-0.25	-1.30732907218009
dmsB	B0895	139	-0.0832203103089853	-0.08	-0.399501903402129
dmsC	B0896	139	-0.0340391501570874	-0.0075	-0.0462403994111952
ycaC	B0897	0	0.225501897476608	0.225	0.892512260385522
ycaD	B0898	0	0.0705481477639535	0.0775	0.30985623065774
b0899	B0899	0	0.0395680773483744	0.0275	0.085079628309617
ycaN	B0900	0	-0.0792632071683107	-0.0825	-0.354761032615764
ycaK	B0901	0	0.0193025607047765	0.025	0.122462050497695
pflA	B0902	0	-0.00359695776308265	0	0
pflB	B0903	196	0.117055192838599	0.1	0.708066923771034
focA	B0904	196	0.254594826523251	0.3	1.50780579729281
ycaO	B0905	0	-0.0737801254306969	-0.075	-0.317960898218449
ycaP	B0906	0	0.103750477331378	0.1	0.580312823773155
serC	B0907	494	-0.0455904912049947	-0.075	-0.396613568456492
aroA	B0908	494	0.059749014376657	0.1	0.502601932430935
ycaL	B0909	0	0.202556722218321	0.2	0.779120681589886
cmk	B0910	98	0.00447966227453948	-0.025	-0.132204522818831
rpsA	B0911	98	0.109096502789020	0.15	0.728936255058287
msbA	B0914	0	0.0531679308715335	0.05	0.261465814436017
ycaH	B0915	0	0.244115997475543	0.2475	1.38135862727571
ycaQ	B0916	0	0.0685108661727372	0.065	0.275875468256341
ycaR	B0917	0	0.10313738818142	0.1	0.471831057771309
kdsB	B0918	0	0.0741267888781181	0.075	0.451183215044801
b0919	B0919	0	-0.148117645781433	-0.15	-0.658379487536639
ycbC	B0920	0	0.0200412602402223	0.02	0.107234860553695
smtA	B0921	502	0.0414957660419285	-0.05	-0.210995125736967
mukF	B0922	502	0.0552592371698639	0.025	0.132204522818831
mukE	B0923	502	0.074521976127073	0.05	0.242978751686096
mukB	B0924	502	0.133843583778607	0.175	0.716311182823174
mukB	B0924	502	0.224382525601652	0.3	1.64785894614576
ycbB	B0925	0	0.051603557624371	0.05	0.293949747162225
ycbK	B0926	0	-0.194575966982153	-0.2	-0.707586526768321
ycbK	B0926	0	-0.223428630635652	-0.225	-0.953882694655346
ycbL	B0927	0	-0.0507345119727135	-0.05	-0.261465814436017
aspC	B0928	0	0.124026297768170	0.125	0.661022614094153
ompF	B0929	382	0.375807958307548	0.375	1.65474628265309
asnS	B0930	0	0.331894950073648	0.325	1.33029219667161
pncB	B0931	411	-0.120878749581810	-0.125	-0.661022614094153
pepN	B0932	0	-0.397665222467252	-0.4	-2.01040772972374
ycbE	B0933	0	0.0589982249705998	0.065	0.307808817557753
ycbM	B0934	0	-0.0213085480230425	-0.02	-0.107772148089251
ycbN	B0935	0	0.187434418050914	0.2	0.73983914265908
ycbO	B0936	0	0.043838758193085	0.045	0.224799120938759
ycbP	B0937	0	0.0917698275596478	0.1	0.323044714088522
ycbR	B0939	0	0.0428635604457645	0.04	0.161087592022905
ycbS	B0940	0	0.0282322285840097	0.0225	0.132418283958415
b0941	B0941	0	-0.147740311216917	-0.15	-0.881849241486676
b0942	B0942	0	0.0700312356247435	0.075	0.396613568456492
b0943	B0943	0	-0.0316123963991609	-0.025	-0.0991680289317247
ycbF	B0944	0	0.0535307238622957	0.05	0.237925481807277
pyrD	B0945	443	0.243552729999460	0.2475	0.716455407379093
ycbW	B0946	0	0.0509617168800587	0.05	0.261465814436017
b0947	B0947	0	-0.265424435703712	-0.275	-1.21348060727893
ycbY	B0948	577	0.259417265569333	0.2525	1.40583793880944
uup	B0949	577	0.273276276177967	0.275	1.65433845516427
pqiA	B0950	418	0.0833138277306092	0.0825	0.401578021075085
pqiB	B0951	418	0.0815641886705838	0.08	0.476189856050118
ymbA	B0952	0	0.0431489027775265	0.0325	0.116122721032758
rmf	B0953	0	0.163863862859269	0.175	0.641666437579887
fabA	B0954	162	-0.0525033025173989	-0.05	-0.261465814436017
b0955	B0955	0	0.0998368502842389	0.1	0.549286315381922
ycbG	B0956	0	-0.200947616232424	-0.2	-0.707586526768321
ompA	B0957	380	-0.234011817256369	-0.25	-0.541845891245022
sulA	B0958	517	0.00069044231796873	0	0
b0959	B0959	0	0.00757072101463197	0.01	0.0530043521355352
b0960	B0960	0	0.098969806063024	0.0975	0.383374328363380
yccF	B0961	0	0.14969298691237	0.15	0.881849241486676
helD	B0962	0	0.149181190229927	0.15	0.881849241486676
mgsA	B0963	0	-0.100803454142026	-0.1	-0.448673448527682
b0964	B0964	0	0.0237422242857323	0.0225	0.123676224928781
b0965	B0965	0	0.172467851929270	0.175	0.614372120892313
yccV	B0966	0	0.509766694222309	0.5	1.50278762748292
b0967	B0967	0	0.0444646212205552	0.05	0.187223731234632
b0968	B0968	0	-0.00130607715663241	0	0
yccK	B0969	0	0.0745234492255072	0.075	0.346853548835834
yccA	B0970	0	-0.078860614571152	-0.075	-0.346853548835834
hyaA	B0972	269	0.0967876200326088	0.1575	0.582988984150629
hyaB	B0973	269	-0.0451929756618768	-0.1	-0.555680825850904
hyaC	B0974	269	0.0873401916831434	0.11	0.507548790545727
hyaD	B0975	269	0.110740574273508	0.15	0.728936255058287
hyaE	B0976	269	0.0682295044190612	0.07	0.381968214442571
hyaF	B0977	269	0.0341824895448028	0.03	0.192370348864346
appC	B0978	29	0.0367304147572962	0.02	0.0970699460582885
appB	B0979	29	0.0509758399876839	0.05	0.293949747162225
appA	B0980	29	0.0798366621028328	0.135	0.461752863322422
yccC	B0981	0	0.0746558231560294	0.075	0.367386151493085
yccY	B0982	0	0.0693620473603259	0.07	0.338277120402750
yccZ	B0983	0	-0.189915635233909	-0.195	-0.93415402892264
ymcA	B0984	0	0.159133125085604	0.16	0.849657927246883
ymcB	B0985	0	0.00908193124134553	0.005	0.0267430690391862
ymcC	B0986	0	0.101538556346539	0.095	0.416359393768088
ymcD	B0987	0	0.0522199781085169	0.05	0.293949747162225
insB_4	B0988	0	0.0177072801934983	0.025	0.0991680289317247
cspH	B0989	0	0.0331948451539197	0.025	0.110316418843539
cspG	B0990	0	0.0681569586600634	0.075	0.396613568456492
sfa	B0991	0	-0.303584990427065	-0.3	-1.29023001133302
yccM	B0992	0	0.0293439411719864	0.0325	0.166946208308403
torS	B0993	0	0.125188682897546	0.125	0.511650844873695
torT	B0994	0	-0.0533739460243878	-0.05	-0.242978751686096
torR	B0995	533	0.0679994064674332	0.065	0.253607044147597
torC	B0996	532	-0.00948048057296005	0.0075	0.0439905046958247
torA	B0997	532	-0.018096708092103	0.0175	0.0821008127345737
torD	B0998	532	-0.140357062109229	-0.2	-1.00520386486187
yccD	B0999	0	0.175455254757708	0.175	0.772214931904774
cbpA	B1000	87	0.0980277252960322	0.1	0.549286315381922
yccE	B1001	0	-0.079170024603758	-0.075	-0.346853548835834
agp	B1002	0	0.155863871658535	0.15	0.784397443308052
yccJ	B1003	0	0.247388515849835	0.25	1.46974873581113
wrbA	B1004	0	0.399478428660252	0.4	2.19714526152769
ycdF	B1005	0	0.146541947167196	0.15	0.784397443308052
ycdG	B1006	578	-0.0407797026344985	-0.045	-0.217131939183627
b1007	B1007	0	0.195326581978472	0.2	0.73983914265908
b1008	B1008	0	-0.0426192499304858	-0.0425	-0.221980530982488
b1009	B1009	0	0.0935922538834043	0.095	0.449620950673764
b1010	B1010	0	0.126468991345520	0.125	0.612310252488475
b1011	B1011	0	0.0619622566893651	0.065	0.431023452246281
b1012	B1012	0	-0.0869491948116661	-0.085	-0.520185823301988
ycdC	B1013	0	0.0791173364530474	0.0875	0.289311249610611
putA	B1014	438	0.302013485152366	0.3	1.41549317331393
putA	B1014	438	0.303612927133052	0.3	0.9264870397988
putP	B1015	439	-0.128846845656117	-0.125	-0.661022614094153
b1016	B1016	0	-0.145921162421240	-0.15	-0.561671193703897
b1017	B1017	0	-0.06514663419051	-0.0675	-0.390880086370927
ycdO	B1018	0	0.04911936469691	0.0575	0.209342386723447
phoH	B1020	409	-0.322438808808967	-0.32	-2.08500246432769
ycdP	B1021	0	0.195368855141033	0.2	0.707586526768321
ycdQ	B1022	0	-0.0138164991832716	-0.0225	-0.111326305452438
ycdR	B1023	0	-0.305338969701881	-0.3	-0.770104880643226
ycdS	B1024	0	-0.0476475030085136	-0.05	-0.261465814436017
ycdT	B1025	0	-0.0731691109193938	-0.075	-0.396613568456492
tra5_3	B1026	0	0.15308702328658	0.15	0.784397443308052
b1027	B1027	0	0.122610287989326	0.125	0.578089248059723
b1028	B1028	0	0.0750237098070855	0.075	0.451183215044801
ycdU	B1029	0	0.0702450061362169	0.075	0.367386151493085
ycdV	B1031	0	0.24679416728636	0.25	1.30732907218009
ycdW	B1033	0	-0.0975044689278233	-0.1	-0.502601932430935
ycdX	B1034	0	0.050640116136158	0.05	0.261465814436017
ycdY	B1035	0	0.0990414052966822	0.1	0.549286315381922
ycdZ	B1036	0	-0.0303607041395254	-0.025	-0.142842331059713
csgG	B1037	108	0.0106882076729048	0.115	0.433813179940106
csgF	B1038	108	-0.0555628186324971	-0.075	-0.306990506924217
csgE	B1039	108	-0.00210023747529322	0.05	0.210995125736967
csgD	B1040	108	-0.119193559963072	-0.25	-1.05497562868483
csgB	B1041	107	-0.443459083823768	-0.475	-2.32677895945621
csgA	B1042	107	-0.377023785611539	-0.35	-1.70085126180267
csgC	B1043	0	-0.0490372319290612	-0.05	-0.17509016374203
b1044	B1044	0	-0.412784550273842	-0.425	-1.46282600133222
b1045	B1045	0	-0.101063217794467	-0.1	-0.549286315381922
ymdC	B1046	0	0.117958725551118	0.12	0.65695013896828
ymdD	B1047	0	0.0364139907227875	0.0375	0.1229686677024
mdoG	B1048	322	-0.00823063568442456	-0.1	-0.549286315381922
mdoH	B1049	322	0.24478396989284	0.3	2.1242007713131
yceK	B1050	0	0.421885772715764	0.4175	2.14461667596179
msyB	B1051	0	0.157438660203682	0.15	0.561671193703897
b1052	B1052	0	0.132352644696295	0.125	0.751972025074668
yceE	B1053	0	-0.0236830349052382	-0.0225	-0.137735888004432
htrB	B1054	265	0.151501957715251	0.15	0.6329853772109
yceA	B1055	579	0.118109066868535	0.12	0.569714551313839
yceI	B1056	0	0.175548777259251	0.175	0.857234353483866
b1057	B1057	0	0.0803080055930374	0.075	0.396613568456492
yceO	B1058	0	0.098773903544914	0.1	0.471831057771309
solA	B1059	0	0.101767123818712	0.1	0.549286315381922
yceP	B1060	0	0.225128418874492	0.225	1.10215845447926
dinI	B1061	0	0.0747232451212517	0.075	0.346853548835834
pyrC	B1062	442	0.147939731184861	0.15	0.784397443308052
yceB	B1063	0	-0.0796832646188796	-0.075	-0.367386151493085
grxB	B1064	0	0.128607576401133	0.125	0.495840144658623
yceL	B1065	0	-0.0479783319338748	-0.045	-0.240687621352676
rimJ	B1066	0	-0.249679137345454	-0.25	-1.30732907218009
yceH	B1067	0	0.0473138759909449	0.05	0.261465814436017
mviM	B1068	0	0.101856776424740	0.1	0.549286315381922
mviN	B1069	0	-0.0760650973770503	-0.075	-0.306990506924217
flgN	B1070	186	-1.85253790708416	-0.95	-3.55725089345801
flgM	B1071	186	-1.90027752588038	-1.925	-6.28199155614164
flgA	B1072	186	-1.94189856387612	-2.0875	-7.53383359483539
flgB	B1073	187	-3.93918957073298	-4.1075	-20.6838925797022
flgC	B1074	187	-3.77211683455598	-2.925	-10.2687911634858
flgD	B1075	187	-3.84046016762635	-3.895	-12.4514358216873
flgE	B1076	187	-3.8572154504564	-4.505	-9.9107158068747
flgF	B1077	187	-3.84367725688181	-3.8725	-15.5594252072275
flgG	B1078	187	-3.75480649709966	-3.46	-11.5565941777104
flgH	B1079	187	-3.79013232846407	-2.4725	-9.09792239028414
flgI	B1080	187	-3.80650861624922	-1.275	-5.05756947551796
flgJ	B1081	187	-3.7927623464442	-2.2425	-7.34129248381987
flgK	B1082	187	-3.80108256430167	-3.6675	-8.93154606021167
flgL	B1083	0	-3.81388277811242	-3.81	-17.1976823379073
rne	B1084	0	0.19981451371411	0.2	0.943662115542618
b1085	B1085	0	-0.109017389190173	-0.1	-0.448673448527682
yceC	B1086	0	0.0489712143639788	0.0475	0.278144161497760
yceF	B1087	0	0.00151232691183631	0	0
yceD	B1088	207	-0.303057993152848	-0.3	-1.34602034558304
rpmF	B1089	207	-0.304847042243418	-0.3	-1.06137979015248
plsX	B1090	0	0.150396058654232	0.15	0.784397443308052
fabH	B1091	163	0.135474181434058	0.225	1.18984070536948
fabD	B1092	163	-0.0806233680614985	-0.15	-0.784397443308052
fabG	B1093	163	0.00976241453937842	0	0
acpP	B1094	163	0.0360751828131661	0.05	0.242978751686096
fabF	B1095	163	0.0108854976080100	0	0
yceG	B1097	0	-0.183130820557544	-0.175	-0.809324947283612
tmk	B1098	0	0.147269800120512	0.15	0.784397443308052
holB	B1099	0	0.100148874358303	0.095	0.514283875692216
ycfH	B1100	0	0.199557936723836	0.2	0.897346897055363
ptsG	B1101	429	-0.496535551355446	-0.5	-2.51300966215468
fhuE	B1102	181	0.0805943882844861	0.075	0.330949256530617
ycfF	B1103	0	-0.200536483300315	-0.2	-1.00520386486187
ycfL	B1104	0	-0.0756737688211138	-0.075	-0.396613568456492
ycfM	B1105	0	0.251592251251898	0.25	1.30732907218009
ycfN	B1106	0	-0.0227853516579130	-0.025	-0.150394405014934
ycfO	B1107	0	0.101559196303257	0.1	0.502601932430935
ycfP	B1108	0	0.0516758504730615	0.05	0.261465814436017
ndh	B1109	365	0.00895525574386433	0	0
ycfJ	B1110	0	0.195037672218785	0.2	0.73983914265908
ycfQ	B1111	0	0.0220928899057372	0.0225	0.121946728069373
ycfR	B1112	0	0.0490284393722461	0.05	0.242978751686096
ycfS	B1113	0	0.0647302550161349	0.0625	0.364199733385374
mfd	B1114	0	0.496549537606319	0.5	2.51300966215468
ycfT	B1115	0	-0.0899310633756072	-0.085	-0.487748986498804
ycfU	B1116	0	-0.0598164285806126	-0.06	-0.361310047751714
ycfV	B1117	0	0.0996774146036551	0.1	0.448673448527682
ycfW	B1118	0	0.151358724200101	0.15	0.6329853772109
ycfX	B1119	0	0.222736316131426	0.225	1.35354964513440
cobB	B1120	0	0.0722869599946345	0.075	0.451183215044801
b1121	B1121	0	0.0836054646796121	0.085	0.327089523611602
ymfA	B1122	0	-0.0968058273662384	-0.1	-0.448673448527682
potD	B1123	413	0.0657669978249157	0.05	0.261465814436017
potC	B1124	413	0.104403361975510	0.1325	0.487438494819876
potB	B1125	413	0.0657003750441273	0.05	0.273130627908597
potA	B1126	413	0.14383300298887	0.25	0.93611865617316
pepT	B1127	0	0.0996131236195886	0.1	0.502601932430935
ycfD	B1128	0	-0.0484961907982331	-0.05	-0.242978751686096
phoQ	B1129	410	-0.0462810971375957	-0.075	-0.396613568456492
phoP	B1130	410	0.0402307275215867	0.075	0.367386151493085
purB	B1131	580	0.180585761458788	0.15	0.728936255058287
ycfC	B1132	580	0.251847569924548	0.275	1.45424975100714
ycfB	B1133	0	0.179678821708663	0.175	0.694176202522073
b1134	B1134	0	-0.129096171835914	-0.125	-0.661022614094153
ymfC	B1135	0	0.179304526772688	0.185	0.703272394452763
icdA	B1136	276	0.277619088592716	0.275	1.09084831824897
ymfD	B1137	0	-0.119964764085349	-0.125	-0.495840144658623
ymfE	B1138	0	0.0252265951296098	0.025	0.115617849611945
lit	B1139	0	-0.0412708464398284	-0.04	-0.176468284624563
intE	B1140	0	0.0943228202536636	0.1025	0.310634365959298
b1141	B1141	0	0.095107382719114	0.1	0.430076670444339
ymfH	B1142	0	0.0158306765013279	0.015	0.0860733505586125
ymfI	B1143	0	-0.0796239483352696	-0.075	-0.346853548835834
ymfJ	B1144	0	0.153137599865425	0.16	0.76535656394921
b1145	B1145	0	-0.00327987163254661	0	0
b1146	B1146	0	-0.150677015384470	-0.15	-0.6329853772109
ymfL	B1147	0	0.0987359338005388	0.095	0.490726521338701
ymfM	B1148	0	0.0265145175259271	0.025	0.102330168974739
ymfM	B1148	0	-0.372963507619711	-0.375	-1.83693075746543
ymfN	B1149	0	0.00969859591614796	0.01	0.0520237814808871
ymfR	B1150	0	0.0739335373731832	0.075	0.330949256530617
ymfO	B1151	0	0.0485206821356931	0.05	0.261465814436017
b1152	B1152	0	-0.00078900152613764	0.00499999999999999	0.0175785914269577
b1153	B1153	0	0.0397623114805844	0.04	0.232125129509262
ycfK	B1154	0	0.0381118711302192	0.045	0.145451581030203
b1155	B1155	0	-0.128817048322944	-0.125	-0.551582094217696
ycfA	B1156	0	0.126321865245069	0.125	0.612310252488475
b1157	B1157	0	0.0974883250711972	0.1	0.353793263384161
pin	B1158	0	0.0350871857342045	0.0375	0.194861875159679
mcrA	B1159	0	-0.0261600684508438	-0.025	-0.122462050497695
ycgX	B1161	0	0.0745230554636846	0.075	0.367386151493085
ycgE	B1162	0	-0.10057951437807	-0.1	-0.401216596108094
b1163	B1163	0	-0.157700205284266	-0.155	-0.905953937450013
ycgZ	B1164	0	0.0688256835491557	0.075	0.346853548835834
ymgA	B1165	0	0.0765452982837128	0.075	0.346853548835834
ymgB	B1166	0	-0.00892181698350736	0	0
ymgC	B1167	0	0.0193624726821889	0.025	0.110316418843539
b1168	B1168	0	0.0278202957836992	0.03	0.191032943663763
b1169	B1169	0	0.0409940311158731	0.05	0.160653105970077
b1170	B1170	0	0.107547247317581	0.1075	0.567503232145388
b1171	B1171	0	0.0532004452707716	0.0525	0.194890877240310
b1172	B1172	0	0.101981269766267	0.1	0.448673448527682
b1173	B1173	0	0.153117775406042	0.15	0.515057556384865
minE	B1174	339	-0.0316677621693063	-0.05	-0.210995125736967
minD	B1175	339	-0.122685696421405	-0.175	-1.05276083510454
minC	B1176	339	0.112550254767633	0.175	1.05276083510454
ycgJ	B1177	0	0.0544447977724996	0.05	0.187223731234632
ycgK	B1178	0	0.095527285848977	0.1	0.448673448527682
ycgL	B1179	0	-0.154693965590132	-0.15	-0.383406584158997
b1180	B1180	0	-0.151795288015108	-0.15	-0.784397443308052
ycgN	B1181	0	-0.0237585861048820	-0.025	-0.115617849611945
hlyE	B1182	257	0.0710263704947163	0.0825	0.251340436485202
umuD	B1183	557	-0.0725131942434571	-0.125	-0.551582094217696
umuC	B1184	557	0.0158019925482518	0.05	0.242978751686096
dsbB	B1185	0	-0.251489541848076	-0.25	-1.05497562868483
nhaB	B1186	0	0.0258895911533452	0.025	0.132204522818831
fadR	B1187	0	-0.248944393113273	-0.25	-1.30732907218009
ycgB	B1188	0	0.447605554521397	0.45	1.8989561316327
dadA	B1189	129	-0.134866629639389	-0.15	-0.881849241486676
dadX	B1190	129	-0.054246681638081	-0.025	-0.122462050497695
b1191	B1191	0	0.0745720421284482	0.075	0.396613568456492
b1192	B1192	0	-0.0755160016650868	-0.075	-0.451183215044801
mltE	B1193	0	-0.0263202543444151	-0.025	-0.132204522818831
ycgR	B1194	0	-1.42708334558751	-1.4375	-3.79699161036448
ymgE	B1195	0	0.0516233777361812	0.05	0.210995125736967
ymgE	B1195	0	0.142905707811058	0.15	0.6329853772109
ycgY	B1196	0	0.172482078829607	0.175	0.614372120892313
treA	B1197	534	0.317140171732472	0.32	1.14076517962437
ycgC	B1198	137	0.0729850254812595	0.1	0.549286315381922
b1199	B1199	137	-0.0342718851629128	-0.15	-0.561671193703897
b1201	B1201	0	-0.0508016846070652	-0.05	-0.261465814436017
b1202	B1202	0	0.0777471644561511	0.075	0.451183215044801
ychF	B1203	428	0.0911463960226389	0.3	1.13763884655227
pth	B1204	428	-0.0344881141386153	-0.2	-0.829085692038083
ychH	B1205	0	0.0974525296613476	0.1	0.414542846019042
ychM	B1206	0	0.177638671596527	0.175	0.809324947283612
prsA	B1207	425	0.223299753711271	0.225	0.992847769591852
ychB	B1208	0	0.178229096309209	0.175	0.857234353483866
hemM	B1209	0	0.113520410706331	0.125	0.612310252488475
hemA	B1210	253	-0.0300878831327970	-0.075	-0.330949256530617
prfA	B1211	253	-0.0264907020670549	-0.05	-0.261465814436017
hemK	B1212	253	0.101642219985485	0.135	0.818883247549125
b1213	B1213	71	0.0614345689119122	-0.05	-0.210995125736967
ychA	B1214	71	0.218940276454618	0.275	1.45424975100714
kdsA	B1215	71	0.112878191084585	0.1	0.502601932430935
chaA	B1216	0	-0.00260890488498508	0	0
chaB	B1217	91	-0.34112494578146	-0.425	-2.24747688792012
chaC	B1218	91	-0.186368542785671	0.1525	0.56611159579328
ychN	B1219	0	0.062814085446161	0.065	0.268208986413322
ychP	B1220	0	-0.0950196858442755	-0.0925	-0.466138211632068
narL	B1221	363	-0.0707331836369472	-0.1	-0.448673448527682
narX	B1222	363	-0.0155580061399273	0	0
narK	B1223	362	-0.225571251719062	-0.225	-1.18984070536948
narG	B1224	361	-0.185432673718042	-0.225	-1.18984070536948
narH	B1225	361	-0.132930807915154	-0.15	-0.6329853772109
narJ	B1226	361	-0.105669898400449	-0.1	-0.502601932430935
narI	B1227	361	-0.0300058585554016	0.075	0.330949256530617
b1228	B1228	0	0.0415825206604737	0.05	0.261465814436017
tpr	B1229	546	0.0454833883553095	0.05	0.242978751686096
purU	B1232	0	-0.252115833116848	-0.25	-1.30732907218009
ychJ	B1233	0	-0.225017727340916	-0.225	-0.953882694655346
ychK	B1234	0	0.179170180776218	0.175	0.857234353483866
hnr	B1235	0	0.095785403768238	0.1	0.502601932430935
galU	B1236	0	0.151910861146014	0.15	0.6329853772109
hns	B1237	258	-0.172046125931849	-0.175	-0.809324947283613
tdk	B1238	0	-0.0234598978948083	-0.025	-0.132204522818831
ychG	B1239	0	-0.100909460402932	-0.1	-0.708066923771034
b1240	B1240	0	0.0529017142770196	0.05	0.210995125736967
adhE	B1241	12	0.0502182969277119	0.05	0.293949747162225
ychE	B1242	0	0.00147006119086857	0	0
oppA	B1243	384	0.116688612372021	0.1	0.549286315381922
oppB	B1244	384	0.0132083899801501	-0.175	-0.925431659731814
oppC	B1245	384	0.191111822717883	0.2	1.41613384754207
oppD	B1246	384	0.182520563247595	0.2	0.943662115542618
oppF	B1247	384	0.309345681587266	0.525	2.77629497919544
b1248	B1248	0	-0.191661905916989	-0.2	-0.73983914265908
cls	B1249	0	-0.227625238983991	-0.225	-1.35354964513440
kch	B1250	0	0.0514589139386813	0.05	0.293949747162225
yciI	B1251	0	-0.0869205692914933	-0.075	-0.233696979176062
tonB	B1252	531	0.0511433982603598	0.05	0.210995125736967
yciA	B1253	0	0.227947628677707	0.235	0.998144697400278
yciB	B1254	0	0.0772189795698378	0.075	0.317960898218449
yciC	B1255	0	-0.149633937971506	-0.15	-0.576361356797342
yciD	B1256	0	-0.0016001097158159	0	0
yciE	B1257	0	0.079018399944303	0.075	0.297504086795174
yciF	B1258	0	0.0427358846069196	0.05	0.187223731234632
yciG	B1259	0	-0.00270777034193664	0	0
trpA	B1260	538	0.097805644559147	0.125	0.751972025074668
trpB	B1261	538	0.0444680713637741	0.05	0.261465814436017
trpC	B1262	538	-0.132755401722223	-0.2	-1.41613384754207
trpD	B1263	538	0.068504232522092	0.0875	0.455450352972473
trpE	B1264	538	-0.00857452935477111	-0.0375	-0.176998192049672
trpL	B1265	538	0.103382555552173	0.2	0.860153340888679
yciV	B1266	0	-0.128254795346577	-0.1325	-0.627500697532613
yciO	B1267	0	0.0982757365743984	0.1	0.471831057771309
yciQ	B1268	0	0.0275921750444872	0.025	0.122462050497695
yciL	B1269	0	0.28820814753727	0.3	1.08448018122811
btuR	B1270	0	-0.198154983008793	-0.2	-1.00520386486187
yciK	B1271	0	-0.277656133807097	-0.275	-1.21348060727893
sohB	B1272	504	-0.0543514284722613	-0.075	-0.396613568456492
sohB	B1272	504	0.0215297965253813	0.05	0.261465814436017
yciN	B1273	0	0.0843246034503478	0.0925	0.306157582384462
yciN	B1273	0	0.0955060516597304	0.1	0.502601932430935
topA	B1274	0	0.447567547484251	0.45	2.35319232992416
cysB	B1275	124	-0.0236952789529335	-0.025	-0.122462050497695
acnA	B1276	6	0.177752118672345	0.175	1.05276083510454
ribA	B1277	0	0.0495879543234823	0.05	0.261465814436017
pgpB	B1278	0	-0.201039270630971	-0.2	-0.779120681589886
yciS	B1279	0	-0.00232456589116354	0	0
yciM	B1280	0	0.0984525309229564	0.1	0.708066923771034
pyrF	B1281	0	0.0261127267267783	0.025	0.122462050497695
yciH	B1282	0	0.162071562556543	0.175	0.772214931904774
osmB	B1283	385	-0.679104316920186	-0.675	-2.13452512154136
b1284	B1284	0	-0.225691391674108	-0.225	-1.04056064650750
yciR	B1285	0	0.0667980564035275	0.065	0.35804608376114
rnb	B1286	458	0.202369486336991	0.2	1.41613384754207
yciW	B1287	0	-0.0547718371140042	-0.0525	-0.240855287960726
fabI	B1288	0	0.00455889015181813	0	0
ycjD	B1289	0	0.309995523286580	0.3	1.34602034558304
sapF	B1290	0	0.169873307226748	0.1675	0.706736344935728
sapD	B1291	0	0.169508556036793	0.175	0.614372120892313
sapC	B1292	0	0.0246551380635556	0.025	0.151972615320130
sapB	B1293	0	0.154854630842804	0.15	0.561671193703897
sapA	B1294	0	0.0238649812875446	0.025	0.150394405014934
ymjA	B1295	0	-0.210889831807878	-0.225	-0.867469950526239
ycjJ	B1296	0	0.0415444995307613	0.045	0.245951544394667
b1297	B1297	0	-0.0788774336594436	-0.0725	-0.337058767763717
ycjL	B1298	0	0.0655839746089801	0.07	0.328828581703048
ycjC	B1299	0	0.0990876152714348	0.1	0.502601932430935
aldH	B1300	0	0.0358380598567235	0.04	0.195121942008026
ordL	B1301	0	0.0698489688212592	0.075	0.401538145924973
goaG	B1302	0	0.124919191616513	0.115	0.354479936156808
pspF	B1303	0	0.171755466407416	0.1725	0.916576531989561
pspA	B1304	426	0.148708003470067	0.225	1.18984070536948
pspB	B1305	426	-0.0234714637202169	-0.075	-0.367386151493085
pspC	B1306	426	-0.0181226244160963	-0.5	-1.3995633662289
pspD	B1307	426	-0.0616163789937852	-0.25	-1.05497562868483
pspE	B1308	426	0.156903753519663	0.2	1.41613384754207
ycjM	B1309	0	-0.079758754618511	-0.0825	-0.42144722457826
b1310	B1310	0	0.00448451036558569	0.0075	0.0327354080404190
ycjO	B1311	0	0.0724567592865711	0.075	0.396613568456492
ycjP	B1312	0	0.070572748517549	0.075	0.346853548835834
ycjQ	B1313	0	0.0912178656257406	0.095	0.514283875692216
b1314	B1314	0	-0.119402715012103	-0.12	-0.688089823367192
ycjS	B1315	0	-0.00238190378238768	0	0
ycjT	B1316	0	0.173872219291973	0.165	0.756926632020233
ycjU	B1317	0	-0.149877953472700	-0.15	-0.576361356797342
ycjV	B1318	0	0.0229193814536143	0.025	0.132204522818831
ompG	B1319	0	0.0331406133826691	0.0325	0.157701768386244
ycjW	B1320	0	0.101804381236185	0.1	0.414542846019042
ycjX	B1321	0	0.250520220216728	0.25	1.30732907218009
ycjF	B1322	0	0.450955318988095	0.45	2.35319232992416
tyrR	B1323	545	-0.000289442556305291	0	0
tpx	B1324	0	-0.168381058419345	-0.175	-0.925431659731814
ycjG	B1325	0	0.0220261153736419	0.025	0.132204522818831
ycjI	B1326	0	-0.000590699813479455	0	0
b1327	B1327	0	-0.000221218131068784	3.46944695195361e-18	1.68600377885364e-17
ycjZ	B1328	0	0.009084714351151	0.02	0.0591650427356367
b1329	B1329	0	0.0979296270859447	0.1	0.708066923771034
b1330	B1330	0	-0.0443496695685128	-0.0425	-0.206743051657293
trs5_4	B1331	0	0.0502543311730092	0.05	0.293949747162225
ynaJ	B1332	0	0.099246882081459	0.1	0.708066923771034
ydaA	B1333	0	-0.102589996063629	-0.1	-0.401216596108094
fnr	B1334	195	0.0510260271389048	0.05	0.293949747162225
ogt	B1335	0	-0.0050263926138489	0	0
ydaH	B1336	0	0.0536228690278491	0.05	0.261465814436017
b1337	B1337	0	-0.0434420061539886	-0.05	-0.203821333604731
ydaJ	B1338	0	-0.0682450335931558	-0.07	-0.38493310218972
ydaK	B1339	0	-0.135110864577953	-0.1325	-0.600521690686786
ydaL	B1340	0	-0.175248335857373	-0.175	-0.674698850409297
b1341	B1341	0	0.254162148412203	0.2525	1.26507648157082
b1342	B1342	0	-0.0529859989759938	-0.05	-0.261465814436017
dbpA	B1343	0	0.0551775247770144	0.05	0.192120452265781
ydaO	B1344	0	0.0908884187236069	0.1	0.414542846019042
b1345	B1345	0	-0.00307161149415914	-0.0025	-0.0137263918898272
ydaQ	B1346	0	-0.101702716298125	-0.1	-0.708066923771034
ydaC	B1347	0	-0.0513754216888073	-0.05	-0.261465814436017
lar	B1348	0	-0.232876207161646	-0.225	-0.656386139206576
recT	B1349	0	0.0510972906418716	0.05	0.261465814436017
recE	B1350	0	0.300636051048348	0.3	1.64785894614576
racC	B1351	0	0.00438330640705457	0	0
ydaD	B1352	0	0.12351699104582	0.125	0.661022614094153
sieB	B1353	0	-0.371047820611046	-0.375	-0.842649244544221
b1354	B1354	0	0.093117686098647	0.1	0.448673448527682
b1355	B1355	0	-0.13125748753844	-0.15	-0.505585190049702
ydaR	B1356	0	0.173787668200248	0.175	0.925431659731814
ydaS	B1357	0	0.145710188927623	0.15	0.6329853772109
ydaT	B1358	0	0.155493142131018	0.15	0.728936255058287
ydaU	B1359	0	0.0105932095768092	0.01	0.0451594386056711
b1360	B1360	0	0.147827123902971	0.15	0.611464000814192
ydaW	B1361	0	0.011701423085556	0.0125	0.0598154663955618
b1362	B1362	0	0.22224730010163	0.225	0.953882694655346
trkG	B1363	0	-0.0191351573058847	-0.0225	-0.0788643855285672
b1364	B1364	0	0.196608753487143	0.2025	0.84373833026284
b1365	B1365	0	-0.146253185561708	-0.15	-0.561671193703897
ydaY	B1366	0	-0.120682729325660	-0.125	-0.612310252488475
b1367	B1367	0	0.179496135862159	0.175	0.857234353483866
b1368	B1368	0	0.0550857049964153	0.0525	0.310593975409395
b1369	B1369	0	-0.173224982066484	-0.175	-0.716311182823173
trs5_5	B1370	0	0.324810773386292	0.325	1.43411344496601
b1371	B1371	0	0.178405391079834	0.175	0.857234353483866
b1372	B1372	0	0.201384543452128	0.2	0.636062176983793
ynaC	B1373	0	0.0478921131144028	0.0475	0.267109176603003
b1374	B1374	0	0.0324033966812179	0.0375	0.204322866774179
ynaE	B1375	0	0.0768470197026109	0.075	0.306990506924217
ynaF	B1376	0	0.0701132890358612	0.075	0.367386151493085
b1377	B1377	0	0.0283786999096384	0.025	0.102330168974739
b1377	B1377	0	-0.0516459691340711	-0.05	-0.151273785951144
ydbK	B1378	0	0.0711267163839485	0.075	0.396613568456492
ydbK	B1378	0	0.000361271920109079	0	0
hslJ	B1379	0	-0.168193495486504	-0.175	-0.487878232327582
ldhA	B1380	0	0.245208811419538	0.25	1.05497562868483
ydbH	B1381	0	0.102219128302288	0.1	0.448673448527682
ynbE	B1382	0	0.103644311557321	0.1	0.448673448527682
ydbL	B1383	0	-0.149813697000154	-0.15	-0.784397443308052
feaR	B1384	172	0.0676445983421107	0.075	0.258145764940980
feaB	B1385	0	0.033707209702228	0.035	0.179914477831779
tynA	B1386	0	-0.103112169000202	-0.1	-0.379212948850757
maoC	B1387	393	-0.202174184753009	-0.2	-1.41613384754207
ydbO	B1388	391	0.0494868276738374	0.025	0.0959442292761823
ynbF	B1389	391	0.0819801304604853	0.1	0.448673448527682
ydbP	B1390	391	0.0606823209576656	0.05	0.210995125736967
b1391	B1391	391	0.0189173896424391	0	0
b1392	B1392	391	0.0732733152634578	0.075	0.451183215044801
ydbS	B1393	391	0.0875109647136779	0.105	0.524531282190438
b1394	B1394	391	0.0596842548352841	0.0575	0.266349754135057
ydbU	B1395	391	0.131077990193579	0.3	1.03890744889109
b1396	B1396	391	-0.0371999138100713	-0.225	-0.953882694655346
b1397	B1397	391	0.0721513722010164	0.075	0.381034934481347
b1398	B1398	391	0.104348623939651	0.1325	0.623321431065794
b1399	B1399	392	-0.0704194678491306	-0.125	-0.661022614094153
b1400	B1400	392	0.0856037090370008	0.1775	0.880637423995496
ydbA_1	B1401	0	-0.126642383970808	-0.125	-0.661022614094153
yi22_2	B1402	0	-0.00470508630000862	0	0
yi21_2	B1403	0	-0.0240764845325879	-0.025	-0.132204522818831
tra8_2	B1404	0	0.0500731025117504	0.05	0.261465814436017
ydbA_2	B1405	0	0.160435100332023	0.1575	0.70365734048845
ydbC	B1406	0	0.0444364892721823	0.05	0.261465814436017
ydbD	B1407	0	0.0498994461378441	0.05	0.261465814436017
b1408	B1408	0	-0.0584345693136856	-0.06	-0.248639850144549
b1409	B1409	0	-0.275618240367049	-0.275	-1.27179634573139
b1410	B1410	0	0.105281167396989	0.1075	0.643057097614757
ynbD	B1411	0	0.181131149561945	0.175	0.891812502302194
hrpA	B1413	0	0.18094875810334	0.175	0.809324947283612
hrpA	B1413	0	0.152438753480788	0.15	0.728936255058287
ydcF	B1414	0	-0.122446593473137	-0.125	-0.578089248059723
aldA	B1415	19	-0.149236970638548	-0.15	-0.784397443308052
gapC_2 g	B1416	0	-0.144411337433754	-0.15	-0.6329853772109
gapC_1 g	B1417	0	0.0482185219955188	0.05	0.261465814436017
cybB	B1418	0	-0.352429394362920	-0.35	-1.83026070105212
ydcA	B1419	0	0.173462864303996	0.175	0.857234353483866
b1420	B1420	0	0.0995861109115378	0.1	0.448673448527682
trg	B1421	0	-1.17669354461233	-1.175	-4.53012085274814
b1422	B1422	0	-0.521137595905305	-0.5225	-2.47169860576541
b1423	B1423	0	0.180084382967983	0.175	0.716311182823174
b1423	B1423	0	0.300964611308745	0.3	1.13763884655227
ydcG	B1424	0	-0.0492632746980086	-0.05	-0.261465814436017
b1425	B1425	0	0.0517029427839065	0.05	0.261465814436017
ydcH	B1426	0	0.0719671876357598	0.075	0.367386151493085
rimL	B1427	0	0.14528899513886	0.15	0.784397443308052
b1428	B1428	0	-0.220638857868930	-0.225	-0.824999705459854
tehA	B1429	522	-0.082633182293487	-0.125	-0.407921529619587
tehB	B1430	522	-0.0577071988503482	-0.05	-0.261465814436017
b1431	B1431	0	0.172214444098297	0.1725	0.65323773166042
b1432	B1432	0	0.125247189446846	0.125	0.678815722815903
b1433	B1433	0	-0.122291466414089	-0.1225	-0.793499824021915
ydcN	B1434	0	0.348111595881577	0.35	1.83026070105212
ydcP	B1435	0	-0.0705840344619994	-0.075	-0.451183215044801
b1436	B1436	0	-0.0510597778885282	-0.05	-0.293949747162225
b1437	B1437	0	0.109160008448580	0.1	0.328376054255439
b1438	B1438	0	-0.0182652665864876	-0.025	-0.110316418843539
b1439	B1439	0	0.149407349401208	0.15	0.784397443308052
b1440	B1440	581	0.209191925735851	0.3	1.41549317331393
b1441	B1441	581	0.150774763501102	0.1825	0.7888248356751
b1442	B1442	581	0.0152102613211633	-0.025	-0.150394405014934
b1443	B1443	581	0.101610556203643	0.0825	0.390049238759123
b1444	B1444	0	0.139901628802601	0.1375	0.624673314003402
b1445	B1445	0	0.0958213123066953	0.1	0.502601932430935
b1446	B1446	0	-0.0477127034817451	-0.06	-0.203716685104524
b1447	B1447	0	-0.00325647732827259	0	0
b1448	B1448	0	-0.000306586992362613	0	0
yncB	B1449	0	-0.122974512711324	-0.125	-0.751972025074668
b1450	B1450	0	0.120872371017457	0.115	0.349306902760189
b1451	B1451	0	-0.0444242055917859	-0.0425	-0.194881075877357
b1452	B1452	0	0.0492999285993551	0.05	0.219459829178879
ansP	B1453	0	0.00563630153897543	0.005	0.0247538630294771
b1454	B1454	0	0.197453513789621	0.19	0.811772963099572
b1455	B1455	0	0.158194064270269	0.1575	0.748873527315981
rhsE	B1456	0	0.0753379324872772	0.075	0.362997361094954
ydcD	B1457	0	0.0728511405318254	0.075	0.396613568456492
b1458	B1458	0	0.0110229236901493	0.0125	0.0695121381830077
b1459	B1459	0	0.240025191098508	0.2375	1.14606138835654
ydcC	B1460	0	-0.110551144131692	-0.11	-0.685879052316547
ydcE	B1461	0	-0.201116599251958	-0.2	-0.943662115542618
b1462	B1462	0	0.178707444820136	0.175	0.925431659731814
b1463	B1463	0	0.074594921250449	0.075	0.396613568456492
yddE	B1464	0	-0.0208258873236336	-0.025	-0.122462050497695
narV	B1465	364	0.0903519882363156	0.1	0.708066923771034
narW	B1466	364	0.0186212427783956	-0.00250000000000000	-0.0122551609829659
narY	B1467	364	0.0644882858258232	0.0725	0.384865689598557
narZ	B1468	364	0.105313333682397	0.2	0.802433192216187
narZ	B1468	364	-0.03008102302709	-0.075	-0.396613568456492
narU	B1469	0	0.0674771622476298	0.065	0.312875658987918
b1470	B1470	0	0.0756093752124149	0.075	0.396613568456492
b1471	B1471	0	-0.242866068197143	-0.2425	-1.28730937555379
b1472	B1472	0	0.152536284062686	0.15	0.784397443308052
yddG	B1473	0	-0.00536044847032676	0	0
fdnG	B1474	170	0.0118534039173064	0.025	0.122462050497695
fdnH	B1475	170	-0.083569965562651	-0.35	-1.31056611864243
fdnI	B1476	170	0.0532869177513183	0.1	0.502601932430935
yddM	B1477	0	0.0256686301787772	0.025	0.150394405014934
adhP	B1478	0	0.109030500475325	0.11	0.663752249051218
sfcA	B1479	0	0.0275793256864682	0.025	0.150394405014934
rpsV	B1480	511	0.0892115805108372	0.0875	0.415328103193752
b1481	B1481	0	-0.178043214254520	-0.175	-0.614372120892313
osmC	B1482	386	0.323995128772249	0.325	1.71865879664480
b1483	B1483	134	0.120321650930390	0.125	0.661022614094153
b1484	B1484	134	0.108475471246968	0.105	0.499787354809749
b1485	B1485	134	0.102774509706089	0.1	0.502601932430935
b1486	B1486	134	0.0454200470339426	-0.005	-0.0231235699223889
b1487	B1487	134	0.156757594864261	0.2	0.897346897055363
b1488	B1488	134	0.134923848450514	0.15	0.784397443308052
b1489	B1489	0	-0.0367773928881982	-0.0375	-0.197251157628241
b1490	B1490	0	-0.0482757520446683	-0.045	-0.194417392981803
b1491	B1491	0	-0.0090193436654145	-0.015	-0.0663043244041353
xasA	B1492	209	0.0127294653185229	0	0
gadB	B1493	209	0.0413117636377102	0.08	0.276073292502143
pqqL	B1494	0	-0.0657457403700628	-0.0675	-0.304487432162371
yddB	B1495	0	0.0230052040314069	0.025	0.146361465363015
yddA	B1496	0	-0.122105928607788	-0.1225	-0.60652113123875
b1497	B1497	0	-0.0899655443124151	-0.09	-0.473562123307134
b1498	B1498	0	0.433997552894772	0.45	1.68501358111169
b1499	B1499	0	0.235269339729546	0.23	0.899033304952345
b1500	B1500	0	0.0621949690822985	0.0575	0.232487557363964
b1501	B1501	0	-0.0269626299897449	-0.035	-0.151638594227005
b1502	B1502	0	-0.0521804927519558	-0.05	-0.182803891200093
b1503	B1503	0	0.196372139538553	0.2	1.09857263076384
b1504	B1504	0	0.00114947254090093	0	0
b1505	B1505	0	0.0258236259836721	0.025	0.132204522818831
b1506	B1506	0	0.0717749083851515	0.075	0.346853548835834
hipA	B1507	255	0.00509446413167326	0.1	0.448673448527682
hipB	B1508	255	-0.112308283116555	-0.45	-1.23978839208392
hipB	B1508	255	-0.0864854648982332	-0.1	-0.448673448527682
b1509	B1509	0	-0.0468132686903169	-0.05	-0.242978751686096
ydeK	B1510	0	0.0759614495907966	0.075	0.46958993314096
ydeK	B1510	0	0.116540159570360	0.125	0.41485830753499
ydeV	B1511	0	-0.147464497062056	-0.15	-0.881849241486676
ydeW	B1512	0	-0.0485720223197393	-0.05	-0.242523657830183
b1513	B1513	0	-0.00426903891021577	0	0
ydeY	B1514	0	-0.0736804493970509	-0.075	-0.433566478807402
ydeZ	B1515	0	0.0314770433663932	0.04	0.125192328288662
b1516	B1516	0	0.0676274800118014	0.0625	0.364199733385374
yneB	B1517	0	-0.124406537705050	-0.125	-0.551582094217696
b1518	B1518	0	0.0986717173608728	0.1	0.549286315381922
b1519	B1519	0	0.062445919511269	0.065	0.341254144570562
b1520	B1520	0	0.300861878572425	0.3	1.34602034558304
uxaB	B1521	563	-0.126142764267787	-0.1275	-0.558358777387852
b1522	B1522	0	-0.34780985773014	-0.35	-1.53621880425216
b1523	B1523	0	0.145703479314131	0.1475	0.632292704640394
yneH	B1524	0	-0.0722429867244815	-0.075	-0.451183215044801
b1525	B1525	0	0.0532072452903034	0.05	0.261465814436017
yneJ	B1526	0	-0.100913426413737	-0.1	-0.708066923771034
b1527	B1527	0	-0.091401545649597	-0.0875	-0.391451031655446
ydeA	B1528	0	0.256229637175698	0.255	1.28680499273861
ydeB	B1529	0	0.0511553343175936	0.05	0.256917531020853
marR	B1530	320	-0.0721317970658159	-0.05	-0.261465814436017
marA	B1531	320	-0.0854356324944288	-0.05	-0.17509016374203
marB	B1532	320	-0.174019296822853	-0.35	-1.31056611864243
ydeD	B1533	0	-0.0214602318655898	-0.025	-0.126915138617325
ydeF	B1534	0	0.0727558072963834	0.0775	0.369772508345455
ydeH	B1535	0	0.0572817705667923	0.05	0.203821333604731
ydeI	B1536	0	0.154733827969386	0.15	0.6329853772109
ydeJ	B1537	0	0.0445723809800269	0.05	0.187223731234632
dcp	B1538	0	0.130446025146397	0.125	0.661022614094153
ydfG	B1539	0	-0.102736069349374	-0.1	-0.448673448527682
ydfH	B1540	0	0.199182022895377	0.2	1.09857263076384
b1541	B1541	0	-0.174669985017552	-0.175	-0.857234353483866
ydfI	B1542	0	0.0434656712840308	0.045	0.277357538076678
b1543	B1543	0	0.0188492286307087	0.015	0.0860733505586125
ydfK	B1544	0	-0.160192936524381	-0.15	-0.6329853772109
b1545	B1545	0	-0.274508413897497	-0.275	-1.45424975100714
ydfM	B1546	0	0.0466704043516917	0.05	0.261465814436017
b1547	B1547	0	0.205775610589691	0.21	0.86028582469995
nohA	B1548	0	0.103500769543460	0.1	0.502601932430935
ydfO	B1549	0	-0.0720648792351187	-0.075	-0.367386151493085
b1550	B1550	0	0.241995719423191	0.245	1.053068148087
b1550	B1550	0	-0.00125958152183674	0	0
b1551	B1551	0	0.162027528664902	0.1575	0.7295667178482
cspI	B1552	0	0.114116254013192	0.115	0.534050680452404
b1553	B1553	0	0.066552996952845	0.0675	0.335350988937575
b1554	B1554	0	0.0289872979220094	0.0325	0.151494125957749
b1555	B1555	0	0.075637117454726	0.075	0.274999901819951
b1556	B1556	0	-0.196491120946549	-0.2	-0.897346897055363
cspB	B1557	0	-0.279770113757046	-0.275	-1.03294303969018
cspF	B1558	0	0.00109684884432719	0	0
b1559	B1559	0	0.101600517708207	0.1	0.708066923771034
b1560	B1560	0	0.050573627801681	0.05	0.261465814436017
rem	B1561	0	0.248620966327273	0.25	1.30732907218009
relF	B1562	0	0.00144904711210665	0	0
relE	B1563	0	-0.197941340571716	-0.2	-0.897346897055363
relB	B1564	0	-0.0034699283712982	0	0
b1565	B1565	0	0.145893314739392	0.15	0.6329853772109
flxA	B1566	194	-1.70325405284381	-1.7	-6.01448547753073
b1567	B1567	0	0.120756648541367	0.125	0.551582094217696
b1568	B1568	0	0.00340231050543289	0	0
dicC	B1569	0	-0.0681333904461593	-0.075	-0.330949256530617
dicA	B1570	0	-0.322626683732528	-0.325	-1.59200665647004
ydfA	B1571	0	-0.00666307045396206	0	0
ydfB	B1572	0	-0.150741254859639	-0.15	-0.658379487536638
ydfC	B1573	0	0.604217162329978	0.625	2.07429153767495
dicB	B1575	0	0.0226737333954429	0.025	0.102330168974739
ydfD	B1576	0	0.0893763076484675	0.085	0.301893132219436
ydfE	B1577	0	0.0389265900124871	0.04	0.253065098625975
b1578	B1578	0	-0.208100135115731	-0.2	-0.897346897055363
b1579	B1579	0	0.100199545165970	0.1	0.448673448527682
rspB	B1580	0	-0.0247721497797884	-0.025	-0.122462050497695
rspA	B1581	0	0.0305906178839849	0.025	0.132204522818831
b1582	B1582	0	0.102420092196904	0.1	0.502601932430935
b1583	B1583	0	-0.0228370262847077	-0.025	-0.110316418843539
speG	B1584	0	-0.100186957646866	-0.1	-0.549286315381922
speG	B1584	0	-0.0697993480801075	-0.075	-0.367386151493085
ynfC	B1585	0	0.0243778814383183	0.025	0.110316418843539
b1586	B1586	0	-0.0723840400092012	-0.075	-0.396613568456492
b1589	B1589	596	-0.0244045666851927	0.025	0.132204522818831
b1590	B1590	596	-0.135371282206365	-0.145	-0.938764430709078
b1591	B1591	596	-0.138362493820608	-0.25	-0.801250974870557
b1592	B1592	0	0.122800052608306	0.125	0.378816061561945
b1593	B1593	0	-0.147101621581851	-0.15	-0.728936255058287
mlc	B1594	0	0.373822491093123	0.375	1.98306784228246
ynfL	B1595	0	-0.072308401075954	-0.075	-0.381325676962962
ynfM	B1596	0	-0.00574996076362409	-0.0075	-0.0483875605204684
asr	B1597	67	-0.00104265699025694	0	0
b1598	B1598	0	0.224612394320464	0.225	1.18984070536948
b1599	B1599	0	-0.000512254528512638	0	0
b1600	B1600	0	0.0561071318640866	0.05	0.261465814436017
b1601	B1601	0	0.0292103341135558	0.03	0.154150518612512
pntB	B1602	412	0.107258904376551	0.075	0.306990506924217
pntA	B1603	412	0.141723568619217	0.15	0.784397443308052
b1604	B1604	0	-0.101052796237011	-0.1	-0.502601932430935
b1605	B1605	0	0.168945853716023	0.1725	0.910644721349576
ydgB	B1606	0	-0.199201373492442	-0.2	-1.09857263076384
ydgC	B1607	0	0.0201223801822172	0.025	0.115617849611945
rstA	B1608	0	-0.05029204950944	-0.05	-0.261465814436017
rstB	B1609	0	0.0942992933843666	0.0925	0.496760493230002
tus	B1610	0	-0.000619347043808759	0	0
fumC	B1611	205	-0.0975440815272707	-0.1	-0.502601932430935
fumA	B1612	204	-0.0948129221586907	-0.1	-0.328376054255439
manA	B1613	0	-0.150356158049604	-0.15	-0.784397443308052
ydgA	B1614	0	0.254988891471891	0.25	1.30732907218009
uidC	B1615	0	0.101264468143397	0.1	0.448673448527682
uidB	B1616	0	0.099395695822407	0.1	0.549286315381922
uidA	B1617	0	0.196992300939664	0.2	1.09857263076384
uidR	B1618	0	0.0946015922772398	0.1	0.448673448527682
hdhA	B1619	0	0.0206117757075169	0.025	0.150394405014934
malI	B1620	312	-0.348279026134084	-0.35	-1.31056611864243
malX	B1621	317	-0.0566535788828131	-0.075	-0.451183215044801
malY	B1622	317	0.0548376350456553	0.075	0.451183215044801
add	B1623	0	0.0223044010495747	0.025	0.150394405014934
b1624	B1624	0	-0.100366670942517	-0.1	-0.502601932430935
b1625	B1625	0	-0.124689315386436	-0.125	-0.661022614094153
b1626	B1626	0	0.0488185609106675	0.05	0.293949747162225
b1627	B1627	0	0.098922187077987	0.1	0.708066923771034
b1628	B1628	0	0.173559209552586	0.175	0.806439073122803
b1629	B1629	0	0.322652216279668	0.325	1.59200665647004
ydgO	B1630	0	0.176320584513586	0.175	0.909259337258484
b1631	B1631	0	0.35736049644222	0.3575	1.23600979840945
ydgQ	B1632	0	0.133021558962445	0.1325	0.475061449771915
nth	B1633	0	0.146248890151539	0.15	0.728936255058287
ydgR	B1634	0	0.151620695572600	0.15	0.784397443308052
gst	B1635	0	-0.103981961792440	-0.1	-0.448673448527682
pdxY	B1636	0	0.152432430391444	0.15	0.728936255058287
tyrS	B1637	0	0.201083555265493	0.2	0.897346897055363
pdxH	B1638	0	-0.0814131480635463	-0.075	-0.367386151493085
ydhA	B1639	0	0.199999555673130	0.2	1.41613384754207
b1640	B1640	0	-0.123775855487087	-0.125	-0.751972025074668
slyB	B1641	0	0.00270505209872003	0	0
slyA	B1642	0	-0.176170692351663	-0.175	-0.925431659731814
b1643	B1643	0	0.136198889063370	0.15	0.453821357853434
b1644	B1644	0	0.0419483735176489	0.0375	0.138806900988245
b1645	B1645	0	0.375906069710916	0.375	1.26683032670345
sodC	B1646	0	-0.148037449007114	-0.15	-0.6329853772109
b1647	B1647	0	-0.105978981644058	-0.1	-0.448673448527682
b1648	B1648	0	0.249083847223016	0.25	0.93611865617316
b1649	B1649	0	0.044206443423141	0.04	0.207918630647695
gloA	B1651	0	0.0464690565970828	0.05	0.219459829178880
rnt	B1652	460	-0.0199074504692038	-0.225	-0.80668624064879
lhr	B1653	460	0.0678605288464788	0.075	0.396613568456492
lhr	B1653	460	0.0977179645231298	0.175	0.716311182823173
ydhD	B1654	0	-0.0264388314056043	-0.025	-0.110316418843539
ydhO	B1655	0	-0.200031166473016	-0.2	-0.897346897055363
sodB	B1656	0	-0.0824844297217885	-0.075	-0.367386151493085
b1657	B1657	0	0.091719701718163	0.0925	0.524972178688343
purR	B1658	437	0.106335631762667	0.1	0.430076670444339
ydhB	B1659	0	0.102821556614532	0.105	0.623281724170225
ydhC	B1660	0	-0.438014361353451	-0.4375	-2.36626913555182
cfa	B1661	90	-0.320290951123405	-0.325	-1.43411344496601
ydhE	B1663	0	0.0486346509174032	0.05	0.261465814436017
b1664	B1664	0	0.176031201890067	0.175	0.857234353483866
b1667	B1667	0	-0.197032613274593	-0.2	-0.897346897055363
b1668	B1668	0	0.0427208440893790	0.045	0.223241070863533
b1669	B1669	0	-0.0198527432093266	-0.0125	-0.0453959697110043
ydhU	B1670	0	0.00681998972122691	0.0025	0.0124375963763027
b1671	B1671	0	0.100491801397021	0.1	0.263659401008126
b1672	B1672	0	-0.0506761024159951	-0.05	-0.293949747162225
b1673	B1673	0	-0.106316369930400	-0.1125	-0.30650750592767
b1674	B1674	0	0.0521893076272066	0.05	0.261465814436017
b1675	B1675	0	0.108778697492847	0.1	0.448673448527682
lpp	B1677	0	0.173754744986315	0.175	1.05276083510454
ynhG	B1678	0	0.182985640938022	0.1825	0.946731891828913
ynhA	B1679	516	0.0875688451965244	0.05	0.219459829178880
b1680	B1680	516	0.0668868951031223	0.0175	0.0819674674898025
ynhC	B1681	516	0.170216160336271	0.19	1.02280192167734
ynhD	B1682	516	0.114338893329229	0.1	0.401216596108094
ynhE	B1683	516	0.189666848588685	0.225	1.18984070536948
ydiC	B1684	516	0.132710883929324	0.15	0.561671193703897
b1685	B1685	0	-0.0705578773202137	-0.075	-0.396613568456492
b1686	B1686	0	-0.164064730317287	-0.175	-0.741908762509713
ydiJ	B1687	0	-0.124066516306297	-0.125	-0.751972025074668
b1688	B1688	0	0.100494395991607	0.1	0.353793263384161
b1689	B1689	0	-0.0557647865800145	-0.0475	-0.190144939239962
b1690	B1690	0	0.165265641599770	0.1625	0.569807257730063
b1691	B1691	0	0.0307010197915721	0.03	0.175779062031446
ydiB	B1692	0	0.0368079508669753	0.03	0.146434897151581
aroD	B1693	0	-0.0743782458856566	-0.075	-0.281711738097322
ydiF	B1694	0	-0.0713560993386168	-0.0625	-0.151299983590879
b1695	B1695	0	-0.0679661598189781	-0.07	-0.384500420767345
b1696	B1696	0	-0.0341620902578235	-0.035	-0.187201483274304
ydiQ	B1697	582	-0.0619543696720592	-0.075	-0.451183215044801
ydiR	B1698	582	0.00915737019141103	0.025	0.132204522818831
ydiS	B1699	582	0.00429932296975341	0.1	0.293057822310362
ydiT	B1700	582	-0.00513852655808456	0.025	0.0991680289317247
ydiD	B1701	582	-0.0471376278743039	-0.055	-0.323071258544463
ppsA	B1702	417	0.726363219963542	0.725	3.07362201611167
ydiA	B1703	0	0.0461988723590309	0.05	0.242978751686096
aroH	B1704	51	0.0670698736025807	0.0725	0.338127761195251
ydiE	B1705	0	0.023276982587085	0.025	0.115617849611945
b1706	B1706	0	0.218411568422813	0.225	0.920971520772652
b1707	B1707	0	0.0248666546212916	0.0275	0.156715284927588
nlpC	B1708	0	0.154588316740671	0.15	0.658379487536638
btuD	B1709	80	0.232044396043286	0.2525	1.39914689311534
btuE	B1710	80	0.174617173013057	0.15	0.54841167360028
btuC	B1711	80	0.156264017845444	0.13	0.60609698686061
himA	B1712	402	0.077929700819478	0.125	0.495840144658623
pheT	B1713	402	0.0523394853796732	0.05	0.293949747162225
pheS	B1714	402	0.0278409972410967	0	0
pheM	B1715	0	-0.086424601509107	-0.075	-0.197064337788111
rplT	B1716	526	-0.255490061278524	-0.3	-1.24362853805712
rpmI	B1717	526	-0.165557090161992	-0.125	-0.661022614094153
infC	B1718	526	-0.167549084967284	-0.125	-0.612310252488475
thrS	B1719	526	-0.294136497866807	-0.525	-1.84311636267694
b1720	B1720	0	0.0870467075023705	0.1025	0.315645479733215
b1721	B1721	0	-0.0214882418951255	-0.0225	-0.104825040843094
b1722	B1722	0	0.127562223175178	0.125	0.529934830364081
pfkB	B1723	0	-0.125645835534403	-0.125	-0.430242941568300
b1724	B1724	0	0.146874207225559	0.15	0.784397443308052
b1725	B1725	0	-0.152997856043172	-0.15	-0.728936255058287
b1726	B1726	0	-7.86009551561302e-05	0	0
yniC	B1727	0	-0.0831744017081306	-0.075	-0.330949256530617
b1728	B1728	0	0.0511766622193405	0.05	0.242978751686096
b1729	B1729	0	0.0803621226306875	0.075	0.289156650175413
b1730	B1730	0	0.0948386954185483	0.0925	0.248702369955191
b1731	B1731	88	-0.051455917982576	-0.05	-0.242978751686096
katE	B1732	0	0.297740839831809	0.3	1.16868102238483
katE	B1732	0	0.0546720810294859	0.05	0.261465814436017
ydjC	B1733	89	-0.0203468512429293	0.025	0.073831634433864
celF	B1734	89	-0.0558488243113792	-0.0875	-0.373789058148938
celD	B1735	89	-0.0125178228780271	0.6975	0.90137030616893
celC	B1736	89	0.0655722318919468	0.225	0.953882694655346
celB	B1737	89	-0.0269532633852934	-0.025	-0.115617849611945
celA	B1738	89	-0.126520159991077	-0.225	-1.10215845447926
osmE	B1739	387	0.172668621204673	0.175	0.809324947283612
nadE	B1740	0	0.148772081091814	0.15	0.784397443308052
b1741	B1741	0	0.0961322031774384	0.1025	0.511366850629195
b1742	B1742	0	-0.306485909776521	-0.3	-1.24362853805712
spy	B1743	0	0.104994145745238	0.11	0.529322367628908
ydjS	B1744	68	0.157188365683541	0.1925	0.582374989920687
b1745	B1745	68	0.112595164027472	0.095	0.539069522988153
b1746	B1746	68	0.167750667374651	0.265	0.75258315961749
b1747	B1747	68	0.157400209722689	0.165	0.587020027849556
cstC	B1748	68	0.144528595046889	0.15	0.561671193703897
xthA	B1749	0	-0.096640899582897	-0.1	-0.401216596108094
ydjX	B1750	0	0.0535774162187989	0.055	0.293040364348914
ydjY	B1751	0	0.224293124755808	0.225	0.746744953562982
ydjZ	B1752	0	-0.0272552152404162	-0.025	-0.132204522818831
ynjA	B1753	0	-0.0256380233314279	-0.025	-0.122462050497695
b1754	B1754	0	-0.0267941162966914	-0.03	-0.173558516539080
b1755	B1755	0	0.0575069582295377	0.045	0.140137230413306
b1756	B1756	0	0.115731621477292	0.1125	0.594988833181049
b1757	B1757	0	-0.0400966172811020	-0.0375	-0.180627852285907
b1758	B1758	0	-0.0443586784780411	-0.025	-0.0729317932451751
b1759	B1759	0	0.00577278097091948	0.025	0.0939039126991075
b1760	B1760	0	-0.196895923117658	-0.2	-1.09857263076384
gdhA	B1761	0	-0.100737803524754	-0.1	-0.502601932430935
b1762	B1762	0	0.116421924399176	0.125	0.373870807105357
topB	B1763	583	0.168440791664422	0.25	1.46974873581113
selD	B1764	583	-0.102852218817134	-0.15	-0.881849241486676
ydjA	B1765	583	-0.0277526675092055	-0.05	-0.261465814436017
sppA	B1766	0	0.121881227746868	0.125	0.661022614094153
ansA	B1767	27	0.0414415067870862	0.0275	0.116417578348219
ydjB	B1768	27	0.0774514923781034	0.125	0.458333169699919
ydjE	B1769	0	0.0114230027191122	0.01	0.0588903982657402
b1770	B1770	0	0.0284268854009539	0.0275	0.132380450535570
b1771	B1771	0	0.0333001433668491	0.03	0.12397882951037
b1772	B1772	0	-0.0304311752556675	-0.03	-0.155938972985771
b1773	B1773	0	-0.0995668720516583	-0.1	-0.471831057771309
ydjJ	B1774	0	0.0246687009396809	0.02	0.085581341888711
b1775	B1775	0	0.0108194269377469	0.01	0.0614129685375172
b1776	B1776	0	0.0198342094993795	0.02	0.126936157422839
yeaA	B1778	0	-0.394662319086174	-0.4	-1.79469379411073
gapA	B1779	0	0.0503074018942262	0.05	0.261465814436017
yeaD	B1780	0	-0.0529714975898247	-0.05	-0.261465814436017
b1781	B1781	0	-0.102483035946361	-0.1	-0.549286315381922
yeaF	B1782	0	-0.00161428327068366	0	0
yeaG	B1783	584	0.294239958982823	0.5325	1.69784460601543
yeaH	B1784	584	0.191741651285889	0.11	0.475717666143408
yeaI	B1785	0	0.0998773382378405	0.1	0.471831057771309
yeaJ	B1786	0	-0.0288665119192592	-0.025	-0.127011644827116
yeaK	B1787	0	0.0400579728854346	0.04	0.186392603284789
b1788	B1788	0	0.0529933850069348	0.05	0.143932578547150
yeaL	B1789	0	0.179246557451204	0.175	0.591187485794945
yeaM	B1790	0	-0.0439109322205061	-0.0425	-0.222562009216706
yeaN	B1791	0	0.121027778831083	0.125	0.373870807105357
yeaO	B1792	0	0.124936466529648	0.125	0.661022614094153
yoaF	B1793	0	0.119787924843963	0.125	0.551582094217696
yeaP	B1794	0	0.101431529619193	0.1	0.708066923771034
yeaQ	B1795	0	-0.000796526273229162	0	0
yoaG	B1796	0	0.124988201063815	0.125	0.612310252488475
yeaR	B1797	0	0.149878134324618	0.15	0.658379487536638
yeaS	B1798	0	-0.00241557700795096	0	0
yeaT	B1799	0	0.0498835293767936	0.05	0.293949747162225
yeaU	B1800	0	-0.000332902510240697	6.93889390390723e-18	2.78399939288086e-17
yeaV	B1801	0	0.0476473004070717	0.055	0.205767673812247
yeaW	B1802	0	0.221049064417089	0.225	0.920971520772652
yeaX	B1803	0	0.192989271095506	0.2	0.55982534649156
rnd	B1804	0	-0.00220429284987578	0.0025	0.0107251582823525
rnd	B1804	0	0.195418811633173	0.2	1.00520386486187
fadD	B1805	166	-0.0240439468239101	-0.025	-0.102330168974739
b1806	B1806	0	-0.0707021852538246	-0.075	-0.306990506924217
yeaZ	B1807	0	0.131862187412665	0.125	0.495840144658623
b1808	B1808	0	-0.0229472798853632	-0.025	-0.150394405014934
b1808	B1808	0	-0.152099270801170	-0.15	-0.515057556384865
b1809	B1809	0	0.0493402317316596	0.05	0.210995125736967
b1810	B1810	0	0.045573570320685	0.05	0.261465814436017
b1811	B1811	0	0.0498061599350295	0.05	0.261465814436017
pabB	B1812	0	0.0936955382835207	0.1	0.448673448527682
yeaB	B1813	0	-0.0502302465885225	-0.05	-0.261465814436017
sdaA	B1814	487	0.151313954448524	0.15	0.881849241486676
b1815	B1815	0	-0.00370208204690764	0	0
yoaE	B1816	0	-0.0541098572322052	-0.05	-0.210995125736967
manX	B1817	319	0.120987866340634	0.15	0.728936255058287
manY	B1818	319	-0.0218490733441275	-0.2	-0.897346897055363
manZ	B1819	319	0.158665447515423	0.2	1.09857263076384
b1820	B1820	0	-0.0757285036107439	-0.075	-0.367386151493085
b1821	B1821	0	-0.174729867958243	-0.175	-0.614372120892313
yebH	B1822	0	0.0424321542424045	0.045	0.224168903113421
cspC	B1823	0	0.118970931281181	0.125	0.469519563495537
b1824	B1824	0	-0.568483567311581	-0.575	-2.21686765134483
b1825	B1825	0	0.000531165799949059	0	0
b1826	B1826	0	-0.096121643577562	-0.1	-0.502601932430935
b1827	B1827	0	0.157187902326339	0.15	0.784397443308052
b1828	B1828	0	-0.0477145881023467	-0.0525	-0.266953474459404
htpX	B1829	264	0.349739754265848	0.35	1.47696588015877
prc	B1830	0	0.103641947613044	0.1	0.448673448527682
yebJ	B1831	0	0.227717320433476	0.225	0.892512260385522
b1832	B1832	0	-0.0478626667009481	-0.05	-0.210995125736967
b1833	B1833	0	0.101714261367000	0.1	0.448673448527682
b1834	B1834	0	0.190970343133990	0.1875	0.692053591741494
b1834	B1834	0	0.110653789396737	0.11	0.430217172064312
yebU	B1835	0	0.194691222076033	0.195	0.811314378565879
b1836	B1836	0	0.0715955392064116	0.075	0.367386151493085
b1837	B1837	0	-0.00121831889080250	-6.93889390390723e-18	-2.87646882714988e-17
pphA	B1838	0	0.188722576765273	0.1875	1.14261715000264
b1839	B1839	0	-0.127818150809567	-0.125	-0.661022614094153
b1840	B1840	0	0.0244007047212108	0.025	0.132204522818831
b1841	B1841	0	0.0545480278041186	0.05	0.219459829178879
holE	B1842	0	0.146063369112	0.15	0.728936255058287
b1843	B1843	0	0.106631669485212	0.1	0.448673448527682
b1844	B1844	0	-0.0998726575213105	-0.1	-0.346709859026284
ptrB	B1845	0	0.0509159181538202	0.05	0.242978751686096
yebE	B1846	0	0.175971951345059	0.175	0.857234353483866
yebF	B1847	0	0.125121914948175	0.125	0.661022614094153
yebG	B1848	0	0.0715767985649986	0.075	0.367386151493085
purT	B1849	0	0.136452945529470	0.135	0.678266740287724
eda	B1850	153	-0.0749675878378896	-0.075	-0.330949256530617
edd	B1851	153	-0.0326750749397156	0	0
edd	B1851	153	-0.105530530085919	-0.15	-0.6329853772109
zwf	B1852	600	-0.182183564253468	-0.175	-0.561976231677558
yebK	B1853	0	0.106320082159337	0.1	0.502601932430935
pykA	B1854	0	0.0537791621676083	0.05	0.261465814436017
pykA	B1854	0	0.146932560944219	0.15	0.561671193703897
msbB	B1855	0	0.227055337929895	0.225	1.35354964513440
yebA	B1856	0	0.15389845363009	0.15	0.784397443308052
yebL	B1857	0	0.124450137939895	0.125	0.661022614094153
yebM	B1858	0	0.000394717217121208	-0.005	-0.0229486082257930
yebI	B1859	0	0.0980924797423244	0.1	0.549286315381922
ruvB	B1860	486	0.0819725155480587	0.085	0.490634057609987
ruvA	B1861	486	0.0571556003910484	0.05	0.261465814436017
yebB	B1862	0	0.0196165895799230	0.025	0.0991680289317247
ruvC	B1863	0	0.30137087238011	0.3	1.50780579729281
yebC	B1864	0	0.198397842298220	0.2	1.41613384754207
ntpA	B1865	0	-0.0475179436719917	-0.05	-0.210995125736967
aspS	B1866	0	0.3051464929303	0.3	1.64785894614576
yecD	B1867	0	-0.0488473840578962	-0.05	-0.210995125736967
yecE	B1868	0	0.0476266509280227	0.0425	0.241531208175190
yecN	B1869	0	-0.144749339457990	-0.1325	-0.41192167371753
yecO	B1870	0	0.151733773156079	0.1525	0.86432968322739
yecP	B1871	0	0.137761845956211	0.135	0.478269882127606
bisZ	B1872	0	0.0804000846450924	0.075	0.345616745624059
yecK	B1873	0	-0.0913194838798998	-0.0825	-0.368416462174025
yecK	B1873	0	0.0262657155244877	0.025	0.132204522818831
cutC	B1874	116	-0.00154657997479343	0	0
yecM	B1875	0	0.100089214982564	0.1	0.483549703507251
argS	B1876	0	0.348708501623889	0.35	2.05764823013558
yecT	B1877	0	-0.229252615624381	-0.225	-1.10215845447926
flhE	B1878	0	0.0474752501164722	0.05	0.242978751686096
flhA	B1879	0	-1.17727773127786	-1.1875	-4.81363964227240
flhB	B1880	0	-0.753671880217232	-0.7625	-2.33477466876754
cheZ	B1881	0	-1.62995008989457	-1.6275	-7.21323368367509
cheY	B1882	0	-1.53601021532883	-1.5225	-3.55094941270969
cheB	B1883	0	-1.08739138023089	-1.075	-3.50812515472845
cheR	B1884	0	-1.60372860103672	-1.6025	-5.03818187863697
tap	B1885	0	-3.20882925820649	-3.2125	-7.68138945778724
tar	B1886	0	-2.98643087836348	-2.975	-9.5237280552486
cheW	B1887	347	-1.43385315868790	-1.705	-5.98087025361406
cheA	B1888	347	-1.39852398418738	-2.57	-7.56216358643552
motB	B1889	347	-1.28818892296822	-1.2325	-6.4771900595424
motA	B1890	347	-1.32413618094507	-1.23	-4.45730461033848
flhC	B1891	188	-0.706592289736257	-0.8725	-2.92381192340342
flhD	B1892	188	-0.603523467994783	-0.575	-3.04070402483310
insB_5	B1893	0	-0.0809212685945315	-0.075	-0.306990506924217
insA_5	B1894	0	0.121837375542517	0.125	0.495840144658623
yecG	B1895	0	-0.149137876694985	-0.15	-0.784397443308052
otsA	B1896	389	0.144093309767866	0.125	0.611124456425587
otsB	B1897	389	0.173134024262679	0.185	0.957203988652736
araH_2	B1898	34	-0.0982971353272965	-0.275	-1.00833297333982
araH_1	B1899	34	0.0295942426239929	0.065	0.333326824978713
araG	B1900	34	-0.0559932202195264	-0.0675	-0.380064337198792
araF	B1901	34	0.00414356531630592	0.025	0.132204522818831
yecI	B1902	0	0.130282338365249	0.125	0.551582094217696
b1903	B1903	0	-0.203193066509851	-0.2	-1.41613384754207
b1904	B1904	0	-1.37457238609946	-1.3775	-4.09748894107306
ftn	B1905	0	-0.302591398109061	-0.3	-2.1242007713131
yecH	B1906	0	0.0496488773514903	0.05	0.293949747162225
tyrP	B1907	544	0.0257838718473606	0.0275	0.127849877427617
yecA	B1908	0	-0.196115543844143	-0.2	-1.00520386486187
pgsA	B1912	0	-0.0741114031499072	-0.075	-0.396613568456492
uvrC	B1913	0	0.252793967398272	0.25	1.30732907218009
uvrY	B1914	0	-0.0517523390864203	-0.05	-0.293949747162225
yecF	B1915	0	0.0992866305166486	0.1	0.549286315381922
sdiA	B1916	0	0.121447353366661	0.125	0.612310252488475
yecC	B1917	0	0.0534646009967227	0.05	0.192068796637243
yecS	B1918	0	0.0103351914178009	0.01	0.0510994810714934
yedO	B1919	0	-0.248433247486478	-0.25	-1.21489375843048
fliY	B1920	189	-3.35621983219425	-0.975	-5.15597638993439
fliZ	B1921	189	-3.31995637753638	-3.21	-12.7312772765645
fliA	B1922	189	-3.44588331779288	-3.5675	-15.3467521480084
fliC	B1923	0	-4.71849286720496	-4.71	-11.4637878687338
fliD	B1924	190	-1.54442064640436	-3.7475	-16.3365403681397
fliS	B1925	190	-1.54261159670755	-1.6425	-5.62237041945625
fliT	B1926	190	-1.47868581823760	-0.9	-2.37293460907313
amyA	B1927	0	-0.198434080173274	-0.2025	-1.01026133904792
yedD	B1928	0	-0.0300514208072398	-0.025	-0.115617849611945
yedE	B1929	0	-0.000160743177736743	-6.93889390390723e-18	-2.78399939288086e-17
yedF	B1930	0	-0.000143983374152000	0	0
yedK	B1931	0	0.0730205853702084	0.075	0.367386151493085
yedL	B1932	0	0.0285497689745282	0.025	0.150394405014934
b1933	B1933	0	0.071948852486506	0.075	0.367386151493085
yedN	B1934	0	0.0758684677493525	0.075	0.451183215044801
yedM	B1935	0	-0.00551169231192982	0	0
b1936	B1936	0	-0.350454105709896	-0.35	-1.53621880425216
fliE	B1937	0	0.0711692820097198	0.075	0.317960898218449
fliF	B1938	191	-2.00043141991511	-2.1975	-4.77730953703429
fliG	B1939	191	-2.02361706307832	-2.4675	-6.15015262590669
fliH	B1940	191	-2.0412374468054	-2.4775	-7.52946959461087
fliI	B1941	191	-1.89730466498869	-1.4775	-6.41459994519996
fliJ	B1942	191	-1.92380726467474	-1.485	-4.6413225716974
fliK	B1943	191	-1.99776772826173	-2.1025	-5.51486101662006
fliL	B1944	192	-1.49420417151942	-1.45	-5.3013128448027
fliM	B1945	192	-1.53697785225935	-2.6575	-7.75276651031421
fliN	B1946	192	-1.4769536647375	-1.345	-3.5100681761727
rcsA	B1951	446	-0.120121851411153	-0.125	-0.612310252488475
dsrB	B1952	0	-0.0967635916687166	-0.1	-0.448673448527682
b1953	B1953	0	0.0465559419079905	0.05	0.261465814436017
b1955	B1955	0	0.107365956091404	0.105	0.371057953909937
b1956	B1956	0	0.134237146969069	0.135	0.805829937207364
b1957	B1957	0	-0.00303098183739566	0	0
yedI	B1958	0	0.0252282675868137	0.025	0.132204522818831
yedA	B1959	0	0.117166545354060	0.1	0.346709859026284
vsr	B1960	131	0.00805652228297004	0	0
dcm	B1961	131	0.0200982888453663	0.025	0.110316418843539
yedJ	B1962	0	-0.182821304349489	-0.185	-0.920941615947702
b1963	B1963	0	0.075690204549932	0.075	0.297504086795174
b1964	B1964	0	0.0945384130904819	0.1	0.502601932430935
b1965	B1965	0	0.171765102774601	0.175	0.925431659731814
b1966	B1966	0	0.0505639788304479	0.05	0.261465814436017
yedU	B1967	0	0.149551340901225	0.145	0.723842162165561
yedV	B1968	0	0.0961443765200437	0.1	0.492589569325766
yedW	B1969	0	0.0429725294420762	0.05	0.261465814436017
b1970	B1970	0	-0.099018738898232	-0.1	-0.502601932430935
b1971	B1971	0	0.0509905466538606	0.05	0.261465814436017
b1971	B1971	0	-0.0522939287275455	-0.05	-0.203821333604731
b1972	B1972	0	0.144997719824706	0.15	0.6329853772109
b1973	B1973	0	0.0254507374886657	0.025	0.150394405014934
yodB	B1974	0	0.0630446048558732	0.0675	0.258436340891608
b1976	B1976	0	0.102171137674936	0.1	0.708066923771034
b1978	B1978	0	0.0578695767676109	0.05	0.127802194719666
b1979	B1979	0	0.081994329939043	0.075	0.330949256530617
b1980	B1980	0	0.00942206453163184	0.005	0.0168665639600057
shiA	B1981	0	-0.0526106192277186	-0.0475	-0.220831606465884
amn	B1982	0	-0.249199220944262	-0.25	-1.21489375843048
b1983	B1983	0	0.0511736199937123	0.05	0.261465814436017
yeeO	B1985	0	0.143558067202172	0.15	0.658379487536639
cbl	B1987	86	0.0808725131762698	0.0875	0.270134977322706
nac	B1988	355	-0.0557225119963853	-0.055	-0.247970622089073
erfK	B1990	0	0.204189987039602	0.2075	1.16535789544673
cobT	B1991	100	0.0339935438563074	0.05	0.261465814436017
cobS	B1992	100	-0.0992019332896646	-0.1475	-0.82222891389866
cobU	B1993	100	0.0494856129407873	0.1	0.448673448527682
trs5_6	B1994	0	0.400133969197463	0.4	1.44597357497081
b1995	B1995	0	0.0210338627118274	0.025	0.132204522818831
yi22_3	B1996	0	-0.101054021434593	-0.1	-0.502601932430935
yi21_3	B1997	0	0.220930964948559	0.225	1.18984070536948
b1998	B1998	0	0.0461869749227907	0.05	0.261465814436017
yeeP	B1999	0	0.125063594176631	0.125	0.612310252488475
flu	B2000	15	-0.0265170728764638	-0.025	-0.115617849611945
b2001	B2001	0	-0.176246798976324	-0.175	-0.857234353483866
yeeS	B2002	0	0.156752193824149	0.1575	0.812324309884708
yeeT	B2003	0	-0.00392147635791308	0	0
yeeU	B2004	0	-0.00577087977102353	0	0
yeeV	B2005	0	0.17519607526138	0.175	0.925431659731814
yeeW	B2006	0	0.0076057099473061	-6.93889390390723e-18	-2.08553678144168e-17
yeeX	B2007	0	0.0813008063260247	0.075	0.451183215044801
yeeA	B2008	0	-0.0354509687539604	-0.04	-0.184846240503643
sbmC	B2009	0	0.146831421655098	0.15	0.6329853772109
dacD	B2010	0	0.0482141565610741	0.05	0.187223731234632
sbcB	B2011	0	0.126123506579731	0.125	0.661022614094153
yeeD	B2012	0	0.145800525167709	0.15	0.728936255058287
yeeE	B2013	0	0.178750506964736	0.175	0.674698850409297
yeeF	B2014	0	0.0971541843355475	0.095	0.545131220204546
yeeY	B2015	0	0.0933296985583392	0.1	0.353793263384161
b2016	B2016	0	-0.0533567819405156	-0.05	-0.261465814436017
yefM	B2017	0	-0.000251021264113291	0	0
hisL	B2018	0	0.0506697059292003	0.05	0.203821333604731
hisG	B2019	256	0.191976799251434	0.2	1.09857263076384
hisD	B2020	256	0.173325617951461	0.175	1.05276083510454
hisC	B2021	256	0.218021444232718	0.25	1.30732907218009
hisB	B2022	256	0.0920061941476399	0.05	0.261465814436017
hisH	B2023	256	0.120200448002099	0.1	0.549286315381922
hisA	B2024	256	0.209532116440643	0.225	1.35354964513440
[truncated: 2,277 more rows]
